# Supplementary material for: Stereoselective alkoxycarbonylation of unactivated C(sp3)–H bonds with alkyl chloroformates via Pd(II)/Pd(IV) catalysis
Source: Nat Commun. 2016 Sep 28;7:12901. doi: 10.1038/ncomms12901 (PMC5052708; doi:10.1038/ncomms12901)
Supplement: Supplementary Data 1 — X-ray CIF file for complex III (CCDC 1446624) [file ncomms12901-s2.cif]

data_151008_lg4_32
_audit_creation_date              2015-10-08
_audit_creation_method
;
Olex2 1.2
(compiled 2014.03.20 svn.r2914 for OlexSys, GUI svn.r4816)
;
_publ_contact_author_address      ?
_publ_contact_author_email        ?
_publ_contact_author_name         ''
_publ_contact_author_phone        ?
_publ_section_references
;
Dolomanov, O.V., Bourhis, L.J., Gildea, R.J, Howard, J.A.K. & Puschmann, H.
 (2009), J. Appl. Cryst. 42, 339-341.

Sheldrick, G.M. (2008). Acta Cryst. A64, 112-122.
;
_chemical_name_common             ?
_chemical_name_systematic
;
 ? 
;
_chemical_formula_moiety          'C31 H21 N4 O3 Pd'
_chemical_formula_sum             'C31 H21 N4 O3 Pd'
_chemical_formula_weight          603.92
_chemical_melting_point           ?
_chemical_oxdiff_formula          'Pd2 C30 H20 N8 O10'
loop_
  _atom_type_symbol
  _atom_type_description
  _atom_type_scat_dispersion_real
  _atom_type_scat_dispersion_imag
  _atom_type_scat_source
 'C' 'C' 0.0030 0.0020 'International Tables Vol C Tables 4.2.6.8 and 6.1.1.4'
 'H' 'H' 0.0000 0.0000 'International Tables Vol C Tables 4.2.6.8 and 6.1.1.4'
 'N' 'N' 0.0060 0.0030 'International Tables Vol C Tables 4.2.6.8 and 6.1.1.4'
 'O' 'O' 0.0110 0.0060 'International Tables Vol C Tables 4.2.6.8 and 6.1.1.4'
 'Pd' 'Pd' -0.9990 1.0070
 'International Tables Vol C Tables 4.2.6.8 and 6.1.1.4'

_space_group_crystal_system       'triclinic'
_space_group_IT_number            2
_space_group_name_H-M_alt         'P -1'
_space_group_name_Hall            '-P 1'
loop_
  _space_group_symop_id
  _space_group_symop_operation_xyz
 1 'x, y, z'
 2 '-x, -y, -z'

_cell_length_a                    9.7625(4)
_cell_length_b                    10.5921(3)
_cell_length_c                    14.2369(5)
_cell_angle_alpha                 76.453(3)
_cell_angle_beta                  73.120(3)
_cell_angle_gamma                 67.988(3)
_cell_volume                      1292.94(8)
_cell_formula_units_Z             2
_cell_measurement_reflns_used     6969
_cell_measurement_temperature     293(2)
_cell_measurement_theta_max       29.5938
_cell_measurement_theta_min       3.0245
_exptl_absorpt_coefficient_mu     0.759
_exptl_absorpt_correction_T_max   1.00000
_exptl_absorpt_correction_T_min   0.93909
_exptl_absorpt_correction_type    multi-scan
_exptl_absorpt_process_details
;
CrysAlisPro, Agilent Technologies,
Version 1.171.35.11 (release 16-05-2011 CrysAlis171 .NET)
(compiled May 16 2011,17:55:39)
Empirical absorption correction using spherical harmonics,
 implemented in SCALE3 ABSPACK scaling algorithm.
;
_exptl_crystal_colour             yellow
_exptl_crystal_colour_primary     yellow
_exptl_crystal_density_diffrn     1.551
_exptl_crystal_density_meas       ?
_exptl_crystal_density_method     'not measured'
_exptl_crystal_description        plate
_exptl_crystal_F_000              610
_exptl_crystal_size_max           0.25
_exptl_crystal_size_mid           0.2
_exptl_crystal_size_min           0.13
_exptl_special_details
;
 ? 
;
_diffrn_reflns_av_R_equivalents   0.0383
_diffrn_reflns_av_unetI/netI      0.0362
_diffrn_reflns_limit_h_max        11
_diffrn_reflns_limit_h_min        -11
_diffrn_reflns_limit_k_max        12
_diffrn_reflns_limit_k_min        -12
_diffrn_reflns_limit_l_max        17
_diffrn_reflns_limit_l_min        -17
_diffrn_reflns_number             17400
_diffrn_reflns_theta_full         25.35
_diffrn_reflns_theta_max          25.35
_diffrn_reflns_theta_min          3.03
_diffrn_ambient_temperature       293.15
_diffrn_detector_area_resol_mean  10.3592
_diffrn_measured_fraction_theta_full 0.994
_diffrn_measured_fraction_theta_max 0.994
_diffrn_measurement_device_type   'Xcalibur, Atlas, Gemini ultra'
_diffrn_measurement_method        '\w scans'
_diffrn_orient_matrix_UB_11       0.0203219000
_diffrn_orient_matrix_UB_12       -0.0218582000
_diffrn_orient_matrix_UB_13       -0.0470710000
_diffrn_orient_matrix_UB_21       -0.0778101000
_diffrn_orient_matrix_UB_22       0.0183499000
_diffrn_orient_matrix_UB_23       0.0002069000
_diffrn_orient_matrix_UB_31       -0.0009398000
_diffrn_orient_matrix_UB_32       0.0671497000
_diffrn_orient_matrix_UB_33       -0.0234577000
_diffrn_radiation_monochromator   graphite
_diffrn_radiation_type            MoK\a
_diffrn_radiation_wavelength      0.71073
_diffrn_source                    'Enhance (Mo) X-ray Source'
_diffrn_standards_decay_%         ?
_diffrn_standards_interval_count  ?
_diffrn_standards_interval_time   ?
_diffrn_standards_number          ?
_reflns_number_gt                 4280
_reflns_number_total              4708
_reflns_odcompleteness_completeness 99.83
_reflns_odcompleteness_iscentric  1
_reflns_odcompleteness_theta      26.32
_reflns_threshold_expression      >2sigma(I)
_computing_cell_refinement
;
CrysAlisPro, Agilent Technologies,
Version 1.171.35.11 (release 16-05-2011 CrysAlis171 .NET)
(compiled May 16 2011,17:55:39)
;
_computing_data_collection
;
CrysAlisPro, Agilent Technologies,
Version 1.171.35.11 (release 16-05-2011 CrysAlis171 .NET)
(compiled May 16 2011,17:55:39)
;
_computing_data_reduction
;
CrysAlisPro, Agilent Technologies,
Version 1.171.35.11 (release 16-05-2011 CrysAlis171 .NET)
(compiled May 16 2011,17:55:39)
;
_computing_molecular_graphics     'Olex2 (Dolomanov et al., 2009)'
_computing_publication_material   'Olex2 (Dolomanov et al., 2009)'
_computing_structure_refinement   'ShelXL (Sheldrick, 2008)'
_computing_structure_solution     'ShelXS (Sheldrick, 2008)'
_refine_diff_density_max          0.593
_refine_diff_density_min          -0.672
_refine_diff_density_rms          0.090
_refine_ls_extinction_coef        ?
_refine_ls_extinction_method      none
_refine_ls_goodness_of_fit_ref    1.194
_refine_ls_hydrogen_treatment     constr
_refine_ls_matrix_type            full
_refine_ls_number_parameters      362
_refine_ls_number_reflns          4708
_refine_ls_number_restraints      4
_refine_ls_R_factor_all           0.0570
_refine_ls_R_factor_gt            0.0508
_refine_ls_restrained_S_all       1.201
_refine_ls_shift/su_max           0.001
_refine_ls_shift/su_mean          0.000
_refine_ls_structure_factor_coef  Fsqd
_refine_ls_weighting_details
'calc w=1/[\s^2^(Fo^2^)+(0.0000P)^2^+5.2840P] where P=(Fo^2^+2Fc^2^)/3'
_refine_ls_weighting_scheme       calc
_refine_ls_wR_factor_gt           0.1118
_refine_ls_wR_factor_ref          0.1143
_refine_special_details
;
 Refinement of F^2^ against ALL reflections.  The weighted R-factor wR and 
 goodness of fit S are based on F^2^, conventional R-factors R are based 
 on F, with F set to zero for negative F^2^. The threshold expression of 
 F^2^ > 2sigma(F^2^) is used only for calculating R-factors(gt) etc. and is 
 not relevant to the choice of reflections for refinement.  R-factors based 
 on F^2^ are statistically about twice as large as those based on F, and R- 
 factors based on ALL data will be even larger. 
;
_olex2_refinement_description
;
1. Fixed Uiso
 At 1.2 times of:
  All C(H) groups
2. Restrained distances
 N3-C11A
 1.5 with sigma of 0.02
 C11A-C12
 1.5 with sigma of 0.02
 C11-C12
 1.5 with sigma of 0.02
 C11-N3
 1.5 with sigma of 0.02
3. Others
 Sof(C11A)=Sof(H11A)=1-FVAR(1)
 Sof(C11)=Sof(H11)=FVAR(1)
4.a Ternary CH refined with riding coordinates:
 C11(H11), C11A(H11A)
4.b Aromatic/amide H refined with riding coordinates:
 C1(H1), C2(H2), C3(H3), C7(H7), C8(H8), C9(H9), C14(H14), C15(H15), C16(H16),
 C17(H17), C18(H18), C23(H23), C24(H24), C25(H25), C26(H26), C27(H27), C28(H28),
  C29(H29), C30(H30), C31(H31)
;
_atom_sites_solution_hydrogens    geom
_atom_sites_solution_primary      heavy
_atom_sites_solution_secondary    difmap
loop_
  _atom_site_label
  _atom_site_type_symbol
  _atom_site_fract_x
  _atom_site_fract_y
  _atom_site_fract_z
  _atom_site_U_iso_or_equiv
  _atom_site_adp_type
  _atom_site_occupancy
  _atom_site_calc_flag
  _atom_site_disorder_assembly
  _atom_site_disorder_group
  _atom_site_refinement_flags_posn
 Pd1 Pd 0.17457(5) 1.02171(4) 0.08183(3) 0.03584(13) Uani 1 d A . .
 O1 O 0.4011(6) 0.6141(4) 0.1360(4) 0.0859(18) Uani 1 d A . .
 O2 O 0.0216(10) 0.6026(6) 0.2471(4) 0.128(3) Uani 1 d . . .
 O3 O 0.3551(8) 0.6782(6) 0.3772(5) 0.123(3) Uani 1 d . . .
 N1 N 0.2981(5) 1.0746(4) -0.0611(3) 0.0451(11) Uani 1 d . . .
 N2 N 0.3309(5) 0.8409(4) 0.0633(3) 0.0422(11) Uani 1 d A . .
 N3 N 0.1753(9) 0.6785(6) 0.3008(5) 0.095(3) Uani 1 d . . D
 N4 N 0.0030(5) 1.2064(4) 0.0993(3) 0.0410(10) Uani 1 d . . .
 C1 C 0.2800(8) 1.1924(6) -0.1205(5) 0.0622(18) Uani 1 d . . .
 H1 H 0.2013 1.2694 -0.0984 0.075 Uiso 1 calc . . R
 C2 C 0.3721(9) 1.2085(7) -0.2148(5) 0.069(2) Uani 1 d . . .
 H2 H 0.3562 1.2945 -0.2533 0.083 Uiso 1 calc . . R
 C3 C 0.4842(8) 1.0977(7) -0.2491(5) 0.0650(18) Uani 1 d . . .
 H3 H 0.5445 1.1071 -0.3126 0.078 Uiso 1 calc . . R
 C4 C 0.5112(7) 0.9682(6) -0.1904(4) 0.0496(14) Uani 1 d . . .
 C5 C 0.4147(6) 0.9599(5) -0.0941(4) 0.0412(12) Uani 1 d . . .
 C6 C 0.4338(6) 0.8329(5) -0.0289(4) 0.0414(12) Uani 1 d . . .
 C7 C 0.5461(7) 0.7170(6) -0.0627(4) 0.0543(16) Uani 1 d . . .
 H7 H 0.5612 0.6326 -0.0220 0.065 Uiso 1 calc . . R
 C8 C 0.6373(7) 0.7267(7) -0.1586(5) 0.0664(19) Uani 1 d . . .
 H8 H 0.7126 0.6474 -0.1800 0.080 Uiso 1 calc . . R
 C9 C 0.6206(7) 0.8456(7) -0.2209(5) 0.0661(19) Uani 1 d . . .
 H9 H 0.6818 0.8466 -0.2846 0.079 Uiso 1 calc . . R
 C10 C 0.3218(8) 0.7355(6) 0.1345(5) 0.067(2) Uani 1 d . . .
 C12 C 0.1020(8) 0.9161(6) 0.2147(5) 0.077(3) Uani 1 d . . D
 C13 C -0.0272(6) 0.9901(5) 0.2866(4) 0.0370(12) Uani 1 d A . .
 C14 C -0.1750(8) 1.0173(8) 0.2814(5) 0.0691(19) Uani 1 d . . .
 H14 H -0.1931 0.9825 0.2337 0.083 Uiso 1 calc A . R
 C15 C -0.2958(9) 1.0949(13) 0.3451(8) 0.121(5) Uani 1 d A . .
 H15 H -0.3937 1.1127 0.3387 0.146 Uiso 1 calc . . R
 C16 C -0.2761(17) 1.1448(12) 0.4152(9) 0.150(7) Uani 1 d . . .
 H16 H -0.3588 1.1951 0.4590 0.181 Uiso 1 calc A . R
 C17 C -0.1322(16) 1.1207(9) 0.4218(6) 0.106(4) Uani 1 d A . .
 H17 H -0.1167 1.1577 0.4695 0.127 Uiso 1 calc . . R
 C18 C -0.0083(9) 1.0426(7) 0.3594(5) 0.0651(18) Uani 1 d . . .
 H18 H 0.0889 1.0255 0.3669 0.078 Uiso 1 calc A . R
 C19 C 0.1015(12) 0.5877(7) 0.3020(5) 0.089(3) Uani 1 d A . .
 C20 C 0.1455(9) 0.4723(6) 0.3815(5) 0.068(2) Uani 1 d . . .
 C21 C 0.2462(9) 0.4938(6) 0.4207(5) 0.064(2) Uani 1 d A . .
 C22 C 0.2727(12) 0.6253(7) 0.3676(6) 0.089(3) Uani 1 d A . .
 C23 C 0.3080(9) 0.4032(7) 0.4960(5) 0.072(2) Uani 1 d . . .
 H23 H 0.3761 0.4183 0.5226 0.086 Uiso 1 calc A . R
 C24 C 0.2621(9) 0.2867(7) 0.5303(5) 0.071(2) Uani 1 d A . .
 H24 H 0.3008 0.2228 0.5812 0.085 Uiso 1 calc . . R
 C25 C 0.1627(9) 0.2642(7) 0.4913(5) 0.069(2) Uani 1 d . . .
 H25 H 0.1364 0.1849 0.5149 0.082 Uiso 1 calc A . R
 C26 C 0.1010(9) 0.3579(6) 0.4173(5) 0.069(2) Uani 1 d A . .
 H26 H 0.0307 0.3442 0.3919 0.083 Uiso 1 calc . . R
 C27 C -0.1056(9) 1.2445(7) 0.0517(7) 0.083(3) Uani 1 d . . .
 H27 H -0.0991 1.1890 0.0077 0.100 Uiso 1 calc . . R
 C28 C -0.2278(10) 1.3614(8) 0.0635(8) 0.106(4) Uani 1 d . . .
 H28 H -0.3018 1.3847 0.0276 0.127 Uiso 1 calc . . R
 C29 C -0.2405(10) 1.4424(8) 0.1270(7) 0.097(3) Uani 1 d . . .
 H29 H -0.3242 1.5214 0.1373 0.116 Uiso 1 calc . . R
 C30 C -0.1298(12) 1.4068(8) 0.1753(7) 0.112(4) Uani 1 d . . .
 H30 H -0.1342 1.4628 0.2183 0.134 Uiso 1 calc . . R
 C31 C -0.0087(9) 1.2867(6) 0.1612(6) 0.074(2) Uani 1 d . . .
 H31 H 0.0664 1.2620 0.1964 0.089 Uiso 1 calc . . R
 C11 C 0.1543(15) 0.7773(9) 0.2040(8) 0.041(4) Uani 0.495(18) d A 1 D
 H11 H 0.0854 0.7587 0.1751 0.049 Uiso 0.495(18) calc A 1 R
 C11A C 0.2249(12) 0.7985(9) 0.2342(8) 0.037(4) Uani 0.505(18) d A 2 D
 H11A H 0.2893 0.8219 0.2642 0.044 Uiso 0.505(18) calc A 2 R

loop_
  _atom_site_aniso_label
  _atom_site_aniso_U_11
  _atom_site_aniso_U_22
  _atom_site_aniso_U_33
  _atom_site_aniso_U_23
  _atom_site_aniso_U_13
  _atom_site_aniso_U_12
 Pd1 0.0366(2) 0.0268(2) 0.0383(2) -0.00406(15) -0.00944(16) -0.00344(16)
 O1 0.093(4) 0.035(2) 0.068(3) 0.007(2) 0.012(3) 0.017(2)
 O2 0.213(8) 0.066(4) 0.057(4) -0.001(3) -0.051(5) 0.018(4)
 O3 0.120(6) 0.055(4) 0.140(6) 0.012(4) 0.033(5) -0.033(4)
 N1 0.047(3) 0.035(2) 0.043(3) 0.000(2) -0.007(2) -0.008(2)
 N2 0.041(3) 0.033(2) 0.041(3) -0.0029(19) -0.004(2) -0.004(2)
 N3 0.116(6) 0.033(3) 0.060(4) 0.011(3) 0.033(4) 0.010(4)
 N4 0.041(3) 0.032(2) 0.046(3) -0.0062(19) -0.015(2) -0.0034(19)
 C1 0.073(5) 0.040(3) 0.055(4) 0.003(3) -0.006(3) -0.009(3)
 C2 0.081(5) 0.051(4) 0.058(4) 0.012(3) -0.010(4) -0.017(4)
 C3 0.064(4) 0.068(4) 0.049(4) 0.006(3) -0.002(3) -0.023(4)
 C4 0.042(3) 0.054(4) 0.046(3) -0.002(3) -0.008(3) -0.013(3)
 C5 0.037(3) 0.040(3) 0.042(3) -0.003(2) -0.011(2) -0.008(2)
 C6 0.036(3) 0.040(3) 0.041(3) -0.004(2) -0.007(2) -0.007(2)
 C7 0.051(4) 0.043(3) 0.050(4) -0.003(3) -0.003(3) -0.003(3)
 C8 0.050(4) 0.058(4) 0.062(4) -0.015(3) 0.005(3) 0.004(3)
 C9 0.052(4) 0.078(5) 0.045(4) -0.006(3) 0.005(3) -0.009(3)
 C10 0.068(4) 0.037(3) 0.052(4) 0.005(3) 0.010(3) 0.007(3)
 C12 0.083(5) 0.034(3) 0.056(4) 0.008(3) 0.020(4) 0.011(3)
 C13 0.041(3) 0.030(3) 0.039(3) -0.001(2) -0.010(2) -0.011(2)
 C14 0.056(4) 0.089(5) 0.067(5) -0.002(4) -0.027(4) -0.024(4)
 C15 0.032(4) 0.161(11) 0.103(8) 0.024(7) -0.001(5) 0.008(5)
 C16 0.149(12) 0.091(8) 0.089(8) -0.004(6) 0.049(8) 0.034(8)
 C17 0.195(12) 0.061(5) 0.052(5) -0.032(4) -0.003(6) -0.036(7)
 C18 0.085(5) 0.066(4) 0.060(4) -0.006(3) -0.028(4) -0.037(4)
 C19 0.127(8) 0.040(4) 0.038(4) 0.001(3) 0.010(4) 0.016(4)
 C20 0.092(6) 0.036(3) 0.037(3) -0.006(3) 0.005(3) 0.006(3)
 C21 0.082(5) 0.036(3) 0.044(4) -0.001(3) 0.014(3) -0.009(3)
 C22 0.101(7) 0.033(4) 0.077(6) 0.002(4) 0.042(5) -0.009(4)
 C23 0.076(5) 0.055(4) 0.061(4) -0.002(3) 0.001(4) -0.014(4)
 C24 0.085(5) 0.052(4) 0.054(4) 0.011(3) -0.009(4) -0.016(4)
 C25 0.092(6) 0.046(4) 0.053(4) 0.002(3) -0.003(4) -0.022(4)
 C26 0.093(6) 0.043(4) 0.053(4) -0.009(3) -0.009(4) -0.007(4)
 C27 0.091(6) 0.047(4) 0.128(7) -0.024(4) -0.071(5) 0.002(4)
 C28 0.079(6) 0.055(5) 0.193(11) -0.030(6) -0.089(7) 0.017(4)
 C29 0.078(6) 0.057(5) 0.124(8) -0.029(5) -0.035(5) 0.031(4)
 C30 0.139(8) 0.055(5) 0.134(8) -0.054(5) -0.078(7) 0.037(5)
 C31 0.080(5) 0.045(4) 0.106(6) -0.025(4) -0.058(5) 0.005(3)
 C11 0.048(8) 0.028(6) 0.040(7) 0.000(4) -0.006(5) -0.010(5)
 C11A 0.038(7) 0.031(6) 0.035(6) 0.002(4) -0.010(5) -0.008(5)

_geom_special_details
;
 All esds (except the esd in the dihedral angle between two l.s. planes) 
 are estimated using the full covariance matrix.  The cell esds are taken 
 into account individually in the estimation of esds in distances, angles 
 and torsion angles; correlations between esds in cell parameters are only 
 used when they are defined by crystal symmetry.  An approximate (isotropic) 
 treatment of cell esds is used for estimating esds involving l.s. planes. 
;
loop_
  _geom_bond_atom_site_label_1
  _geom_bond_atom_site_label_2
  _geom_bond_distance
  _geom_bond_site_symmetry_2
  _geom_bond_publ_flag
 Pd1 N1 2.111(4) . ?
 Pd1 N2 1.969(4) . ?
 Pd1 N4 2.056(4) . ?
 Pd1 C12 2.038(6) . ?
 O1 C10 1.226(7) . ?
 O2 C19 1.203(12) . ?
 O3 C22 1.191(12) . ?
 N1 C1 1.315(7) . ?
 N1 C5 1.383(7) . ?
 N2 C6 1.401(7) . ?
 N2 C10 1.331(7) . ?
 N3 C19 1.396(13) . ?
 N3 C22 1.413(13) . ?
 N3 C11 1.538(11) . ?
 N3 C11A 1.542(10) . ?
 N4 C27 1.310(8) . ?
 N4 C31 1.316(8) . ?
 C1 H1 0.9300 . ?
 C1 C2 1.394(9) . ?
 C2 H2 0.9300 . ?
 C2 C3 1.345(9) . ?
 C3 H3 0.9300 . ?
 C3 C4 1.404(8) . ?
 C4 C5 1.425(8) . ?
 C4 C9 1.404(9) . ?
 C5 C6 1.426(7) . ?
 C6 C7 1.379(7) . ?
 C7 H7 0.9300 . ?
 C7 C8 1.401(8) . ?
 C8 H8 0.9300 . ?
 C8 C9 1.344(9) . ?
 C9 H9 0.9300 . ?
 C10 C11 1.604(13) . ?
 C10 C11A 1.596(12) . ?
 C12 C13 1.462(8) . ?
 C12 C11 1.394(11) . ?
 C12 C11A 1.407(10) . ?
 C13 C14 1.382(8) . ?
 C13 C18 1.370(8) . ?
 C14 H14 0.9300 . ?
 C14 C15 1.375(12) . ?
 C15 H15 0.9300 . ?
 C15 C16 1.322(18) . ?
 C16 H16 0.9300 . ?
 C16 C17 1.359(18) . ?
 C17 H17 0.9300 . ?
 C17 C18 1.381(12) . ?
 C18 H18 0.9300 . ?
 C19 C20 1.484(9) . ?
 C20 C21 1.370(11) . ?
 C20 C26 1.377(10) . ?
 C21 C22 1.497(9) . ?
 C21 C23 1.377(10) . ?
 C23 H23 0.9300 . ?
 C23 C24 1.402(10) . ?
 C24 H24 0.9300 . ?
 C24 C25 1.362(11) . ?
 C25 H25 0.9300 . ?
 C25 C26 1.374(9) . ?
 C26 H26 0.9300 . ?
 C27 H27 0.9300 . ?
 C27 C28 1.363(10) . ?
 C28 H28 0.9300 . ?
 C28 C29 1.336(12) . ?
 C29 H29 0.9300 . ?
 C29 C30 1.338(12) . ?
 C30 H30 0.9300 . ?
 C30 C31 1.382(9) . ?
 C31 H31 0.9300 . ?
 C11 H11 0.9800 . ?
 C11A H11A 0.9800 . ?

loop_
  _geom_angle_atom_site_label_1
  _geom_angle_atom_site_label_2
  _geom_angle_atom_site_label_3
  _geom_angle
  _geom_angle_site_symmetry_1
  _geom_angle_site_symmetry_3
  _geom_angle_publ_flag
 N2 Pd1 N1 81.12(17) . . ?
 N2 Pd1 N4 176.8(2) . . ?
 N2 Pd1 C12 82.2(2) . . ?
 N4 Pd1 N1 99.56(17) . . ?
 C12 Pd1 N1 163.3(2) . . ?
 C12 Pd1 N4 97.1(2) . . ?
 C1 N1 Pd1 131.4(4) . . ?
 C1 N1 C5 118.1(5) . . ?
 C5 N1 Pd1 110.4(3) . . ?
 C6 N2 Pd1 115.9(3) . . ?
 C10 N2 Pd1 118.0(4) . . ?
 C10 N2 C6 125.8(5) . . ?
 C19 N3 C22 111.7(6) . . ?
 C19 N3 C11 103.1(9) . . ?
 C19 N3 C11A 141.5(9) . . ?
 C22 N3 C11 141.5(9) . . ?
 C22 N3 C11A 104.0(8) . . ?
 C11 N3 C11A 38.7(6) . . ?
 C27 N4 Pd1 119.6(4) . . ?
 C27 N4 C31 117.3(5) . . ?
 C31 N4 Pd1 123.0(4) . . ?
 N1 C1 H1 118.1 . . ?
 N1 C1 C2 123.8(6) . . ?
 C2 C1 H1 118.1 . . ?
 C1 C2 H2 120.5 . . ?
 C3 C2 C1 119.0(6) . . ?
 C3 C2 H2 120.5 . . ?
 C2 C3 H3 119.6 . . ?
 C2 C3 C4 120.8(6) . . ?
 C4 C3 H3 119.6 . . ?
 C3 C4 C5 117.2(5) . . ?
 C3 C4 C9 125.1(6) . . ?
 C9 C4 C5 117.6(5) . . ?
 N1 C5 C4 121.1(5) . . ?
 N1 C5 C6 117.7(5) . . ?
 C4 C5 C6 121.2(5) . . ?
 N2 C6 C5 114.7(4) . . ?
 C7 C6 N2 127.2(5) . . ?
 C7 C6 C5 118.0(5) . . ?
 C6 C7 H7 120.1 . . ?
 C6 C7 C8 119.9(6) . . ?
 C8 C7 H7 120.1 . . ?
 C7 C8 H8 118.6 . . ?
 C9 C8 C7 122.8(6) . . ?
 C9 C8 H8 118.6 . . ?
 C4 C9 H9 119.8 . . ?
 C8 C9 C4 120.3(6) . . ?
 C8 C9 H9 119.8 . . ?
 O1 C10 N2 128.8(6) . . ?
 O1 C10 C11 120.0(6) . . ?
 O1 C10 C11A 121.5(6) . . ?
 N2 C10 C11 108.1(5) . . ?
 N2 C10 C11A 107.1(5) . . ?
 C11A C10 C11 37.2(5) . . ?
 C13 C12 Pd1 119.1(4) . . ?
 C11 C12 Pd1 107.9(5) . . ?
 C11 C12 C13 128.9(7) . . ?
 C11 C12 C11A 42.8(6) . . ?
 C11A C12 Pd1 107.7(5) . . ?
 C11A C12 C13 127.6(7) . . ?
 C14 C13 C12 121.8(6) . . ?
 C18 C13 C12 121.8(6) . . ?
 C18 C13 C14 116.4(6) . . ?
 C13 C14 H14 119.3 . . ?
 C15 C14 C13 121.5(8) . . ?
 C15 C14 H14 119.3 . . ?
 C14 C15 H15 119.2 . . ?
 C16 C15 C14 121.6(10) . . ?
 C16 C15 H15 119.2 . . ?
 C15 C16 H16 120.8 . . ?
 C15 C16 C17 118.4(9) . . ?
 C17 C16 H16 120.8 . . ?
 C16 C17 H17 119.3 . . ?
 C16 C17 C18 121.5(9) . . ?
 C18 C17 H17 119.3 . . ?
 C13 C18 C17 120.7(8) . . ?
 C13 C18 H18 119.7 . . ?
 C17 C18 H18 119.7 . . ?
 O2 C19 N3 125.4(7) . . ?
 O2 C19 C20 128.8(10) . . ?
 N3 C19 C20 105.8(9) . . ?
 C21 C20 C19 108.8(8) . . ?
 C21 C20 C26 120.6(7) . . ?
 C26 C20 C19 130.6(9) . . ?
 C20 C21 C22 108.5(8) . . ?
 C20 C21 C23 122.3(7) . . ?
 C23 C21 C22 129.2(9) . . ?
 O3 C22 N3 125.4(8) . . ?
 O3 C22 C21 129.7(10) . . ?
 N3 C22 C21 104.9(9) . . ?
 C21 C23 H23 122.0 . . ?
 C21 C23 C24 116.0(8) . . ?
 C24 C23 H23 122.0 . . ?
 C23 C24 H24 119.0 . . ?
 C25 C24 C23 122.1(7) . . ?
 C25 C24 H24 119.0 . . ?
 C24 C25 H25 119.7 . . ?
 C24 C25 C26 120.5(7) . . ?
 C26 C25 H25 119.7 . . ?
 C20 C26 H26 120.7 . . ?
 C25 C26 C20 118.5(8) . . ?
 C25 C26 H26 120.7 . . ?
 N4 C27 H27 118.4 . . ?
 N4 C27 C28 123.3(7) . . ?
 C28 C27 H27 118.4 . . ?
 C27 C28 H28 120.2 . . ?
 C29 C28 C27 119.5(8) . . ?
 C29 C28 H28 120.2 . . ?
 C28 C29 H29 120.9 . . ?
 C28 C29 C30 118.3(7) . . ?
 C30 C29 H29 120.9 . . ?
 C29 C30 H30 120.0 . . ?
 C29 C30 C31 120.0(7) . . ?
 C31 C30 H30 120.0 . . ?
 N4 C31 C30 121.7(7) . . ?
 N4 C31 H31 119.2 . . ?
 C30 C31 H31 119.2 . . ?
 N3 C11 C10 102.8(8) . . ?
 N3 C11 H11 109.7 . . ?
 C10 C11 H11 109.7 . . ?
 C12 C11 N3 114.2(9) . . ?
 C12 C11 C10 110.7(9) . . ?
 C12 C11 H11 109.7 . . ?
 N3 C11A C10 103.0(7) . . ?
 N3 C11A H11A 110.0 . . ?
 C10 C11A H11A 110.0 . . ?
 C12 C11A N3 113.1(8) . . ?
 C12 C11A C10 110.4(8) . . ?
 C12 C11A H11A 110.0 . . ?

loop_
  _geom_torsion_atom_site_label_1
  _geom_torsion_atom_site_label_2
  _geom_torsion_atom_site_label_3
  _geom_torsion_atom_site_label_4
  _geom_torsion
  _geom_torsion_site_symmetry_1
  _geom_torsion_site_symmetry_2
  _geom_torsion_site_symmetry_3
  _geom_torsion_site_symmetry_4
  _geom_torsion_publ_flag
 Pd1 N1 C1 C2 -178.7(5) . . . . ?
 Pd1 N1 C5 C4 177.8(4) . . . . ?
 Pd1 N1 C5 C6 -1.6(6) . . . . ?
 Pd1 N2 C6 C5 3.3(6) . . . . ?
 Pd1 N2 C6 C7 -175.0(5) . . . . ?
 Pd1 N2 C10 O1 175.7(8) . . . . ?
 Pd1 N2 C10 C11 16.2(9) . . . . ?
 Pd1 N2 C10 C11A -22.9(9) . . . . ?
 Pd1 N4 C27 C28 176.2(8) . . . . ?
 Pd1 N4 C31 C30 -176.5(7) . . . . ?
 Pd1 C12 C13 C14 82.7(8) . . . . ?
 Pd1 C12 C13 C18 -93.6(7) . . . . ?
 Pd1 C12 C11 N3 153.5(8) . . . . ?
 Pd1 C12 C11 C10 38.1(11) . . . . ?
 Pd1 C12 C11A N3 -152.8(7) . . . . ?
 Pd1 C12 C11A C10 -38.1(10) . . . . ?
 O1 C10 C11 N3 39.5(12) . . . . ?
 O1 C10 C11 C12 161.8(9) . . . . ?
 O1 C10 C11A N3 -35.3(12) . . . . ?
 O1 C10 C11A C12 -156.3(9) . . . . ?
 O2 C19 C20 C21 176.0(8) . . . . ?
 O2 C19 C20 C26 -4.3(13) . . . . ?
 N1 Pd1 N2 C6 -3.2(4) . . . . ?
 N1 Pd1 N2 C10 -177.2(6) . . . . ?
 N1 Pd1 N4 C27 74.8(6) . . . . ?
 N1 Pd1 N4 C31 -109.2(6) . . . . ?
 N1 Pd1 C12 C13 176.9(6) . . . . ?
 N1 Pd1 C12 C11 -23.9(16) . . . . ?
 N1 Pd1 C12 C11A 21.1(15) . . . . ?
 N1 C1 C2 C3 1.6(12) . . . . ?
 N1 C5 C6 N2 -0.9(8) . . . . ?
 N1 C5 C6 C7 177.5(5) . . . . ?
 N2 Pd1 N1 C1 -178.9(6) . . . . ?
 N2 Pd1 N1 C5 2.6(4) . . . . ?
 N2 Pd1 N4 C27 -27(4) . . . . ?
 N2 Pd1 N4 C31 149(3) . . . . ?
 N2 Pd1 C12 C13 176.9(7) . . . . ?
 N2 Pd1 C12 C11 -23.9(8) . . . . ?
 N2 Pd1 C12 C11A 21.1(7) . . . . ?
 N2 C6 C7 C8 178.4(6) . . . . ?
 N2 C10 C11 N3 -158.9(7) . . . . ?
 N2 C10 C11 C12 -36.6(12) . . . . ?
 N2 C10 C11A N3 161.6(7) . . . . ?
 N2 C10 C11A C12 40.6(11) . . . . ?
 N3 C19 C20 C21 -2.7(7) . . . . ?
 N3 C19 C20 C26 176.9(6) . . . . ?
 N4 Pd1 N1 C1 4.3(6) . . . . ?
 N4 Pd1 N1 C5 -174.2(4) . . . . ?
 N4 Pd1 N2 C6 99(3) . . . . ?
 N4 Pd1 N2 C10 -75(3) . . . . ?
 N4 Pd1 C12 C13 -6.3(7) . . . . ?
 N4 Pd1 C12 C11 152.9(8) . . . . ?
 N4 Pd1 C12 C11A -162.1(7) . . . . ?
 N4 C27 C28 C29 -0.5(16) . . . . ?
 C1 N1 C5 C4 -1.0(9) . . . . ?
 C1 N1 C5 C6 179.6(6) . . . . ?
 C1 C2 C3 C4 -1.6(12) . . . . ?
 C2 C3 C4 C5 0.4(10) . . . . ?
 C2 C3 C4 C9 177.0(7) . . . . ?
 C3 C4 C5 N1 1.0(9) . . . . ?
 C3 C4 C5 C6 -179.7(6) . . . . ?
 C3 C4 C9 C8 180.0(7) . . . . ?
 C4 C5 C6 N2 179.7(5) . . . . ?
 C4 C5 C6 C7 -1.8(9) . . . . ?
 C5 N1 C1 C2 -0.3(10) . . . . ?
 C5 C4 C9 C8 -3.4(10) . . . . ?
 C5 C6 C7 C8 0.2(9) . . . . ?
 C6 N2 C10 O1 2.4(13) . . . . ?
 C6 N2 C10 C11 -157.1(7) . . . . ?
 C6 N2 C10 C11A 163.8(7) . . . . ?
 C6 C7 C8 C9 -0.2(11) . . . . ?
 C7 C8 C9 C4 1.9(12) . . . . ?
 C9 C4 C5 N1 -175.9(6) . . . . ?
 C9 C4 C5 C6 3.4(9) . . . . ?
 C10 N2 C6 C5 176.8(6) . . . . ?
 C10 N2 C6 C7 -1.5(10) . . . . ?
 C12 Pd1 N1 C1 -178.9(10) . . . . ?
 C12 Pd1 N1 C5 2.5(12) . . . . ?
 C12 Pd1 N2 C6 176.8(5) . . . . ?
 C12 Pd1 N2 C10 2.8(6) . . . . ?
 C12 Pd1 N4 C27 -104.3(6) . . . . ?
 C12 Pd1 N4 C31 71.7(6) . . . . ?
 C12 C13 C14 C15 -175.5(7) . . . . ?
 C12 C13 C18 C17 175.2(6) . . . . ?
 C13 C12 C11 N3 -50.0(16) . . . . ?
 C13 C12 C11 C10 -165.4(8) . . . . ?
 C13 C12 C11A N3 54.1(14) . . . . ?
 C13 C12 C11A C10 168.8(8) . . . . ?
 C13 C14 C15 C16 -1.2(16) . . . . ?
 C14 C13 C18 C17 -1.3(10) . . . . ?
 C14 C15 C16 C17 1.7(18) . . . . ?
 C15 C16 C17 C18 -2.0(17) . . . . ?
 C16 C17 C18 C13 1.9(13) . . . . ?
 C18 C13 C14 C15 1.0(10) . . . . ?
 C19 N3 C22 O3 175.6(7) . . . . ?
 C19 N3 C22 C21 -4.9(7) . . . . ?
 C19 N3 C11 C10 -108.9(8) . . . . ?
 C19 N3 C11 C12 131.2(10) . . . . ?
 C19 N3 C11A C10 -54.5(13) . . . . ?
 C19 N3 C11A C12 64.7(14) . . . . ?
 C19 C20 C21 C22 -0.2(7) . . . . ?
 C19 C20 C21 C23 -179.7(6) . . . . ?
 C19 C20 C26 C25 178.7(6) . . . . ?
 C20 C21 C22 O3 -177.5(8) . . . . ?
 C20 C21 C22 N3 3.0(7) . . . . ?
 C20 C21 C23 C24 0.2(10) . . . . ?
 C21 C20 C26 C25 -1.7(10) . . . . ?
 C21 C23 C24 C25 0.2(11) . . . . ?
 C22 N3 C19 O2 -174.0(7) . . . . ?
 C22 N3 C19 C20 4.8(7) . . . . ?
 C22 N3 C11 C10 45.6(14) . . . . ?
 C22 N3 C11 C12 -74.3(14) . . . . ?
 C22 N3 C11A C10 103.1(8) . . . . ?
 C22 N3 C11A C12 -137.8(9) . . . . ?
 C22 C21 C23 C24 -179.2(6) . . . . ?
 C23 C21 C22 O3 2.0(13) . . . . ?
 C23 C21 C22 N3 -177.5(6) . . . . ?
 C23 C24 C25 C26 -1.3(11) . . . . ?
 C24 C25 C26 C20 2.0(10) . . . . ?
 C26 C20 C21 C22 -179.9(6) . . . . ?
 C26 C20 C21 C23 0.6(10) . . . . ?
 C27 N4 C31 C30 -0.4(12) . . . . ?
 C27 C28 C29 C30 1.6(17) . . . . ?
 C28 C29 C30 C31 -2.0(17) . . . . ?
 C29 C30 C31 N4 1.5(16) . . . . ?
 C31 N4 C27 C28 -0.1(13) . . . . ?
 C11 N3 C19 O2 -10.7(10) . . . . ?
 C11 N3 C19 C20 168.1(6) . . . . ?
 C11 N3 C22 O3 22.3(15) . . . . ?
 C11 N3 C22 C21 -158.1(9) . . . . ?
 C11 N3 C11A C10 -65.1(10) . . . . ?
 C11 N3 C11A C12 54.1(9) . . . . ?
 C11 C10 C11A N3 64.0(9) . . . . ?
 C11 C10 C11A C12 -57.0(9) . . . . ?
 C11 C12 C13 C14 -71.5(12) . . . . ?
 C11 C12 C13 C18 112.2(12) . . . . ?
 C11 C12 C11A N3 -55.5(9) . . . . ?
 C11 C12 C11A C10 59.3(10) . . . . ?
 C11A N3 C19 O2 -17.5(15) . . . . ?
 C11A N3 C19 C20 161.3(9) . . . . ?
 C11A N3 C22 O3 10.4(10) . . . . ?
 C11A N3 C22 C21 -170.0(6) . . . . ?
 C11A N3 C11 C10 64.4(10) . . . . ?
 C11A N3 C11 C12 -55.6(10) . . . . ?
 C11A C10 C11 N3 -64.3(9) . . . . ?
 C11A C10 C11 C12 58.1(9) . . . . ?
 C11A C12 C13 C14 -126.8(10) . . . . ?
 C11A C12 C13 C18 56.9(12) . . . . ?
 C11A C12 C11 N3 56.4(10) . . . . ?
 C11A C12 C11 C10 -59.0(10) . . . . ?
