# Supplementary material for: Stereoselective alkoxycarbonylation of unactivated C(sp3)–H bonds with alkyl chloroformates via Pd(II)/Pd(IV) catalysis
Source: Nat Commun. 2016 Sep 28;7:12901. doi: 10.1038/ncomms12901 (PMC5052708; doi:10.1038/ncomms12901)
Supplement: Supplementary Data 2 — X-ray CIF file for compound 3a (CCDC 1487147) [file ncomms12901-s3.cif]

data_160620_lg3_3a_lt
_audit_creation_date              2016-06-21
_audit_creation_method
;
Olex2 1.2
(compiled 2014.03.20 svn.r2914 for OlexSys, GUI svn.r4816)
;
_publ_contact_author_address      ?
_publ_contact_author_email        ?
_publ_contact_author_name         ''
_publ_contact_author_phone        ?
_publ_section_references
;
Dolomanov, O.V., Bourhis, L.J., Gildea, R.J, Howard, J.A.K. & Puschmann, H.
 (2009), J. Appl. Cryst. 42, 339-341.

Sheldrick, G.M. (2008). Acta Cryst. A64, 112-122.
;
_chemical_name_common             ?
_chemical_name_systematic
;
 ? 
;
_chemical_formula_moiety          'C29 H23 N3 O5'
_chemical_formula_sum             'C29 H23 N3 O5'
_chemical_formula_weight          493.50
_chemical_absolute_configuration  rmad
_chemical_melting_point           ?
_chemical_oxdiff_formula          'c10 h10 n2 o8'
loop_
  _atom_type_symbol
  _atom_type_description
  _atom_type_scat_dispersion_real
  _atom_type_scat_dispersion_imag
  _atom_type_scat_source
 'C' 'C' 0.0033 0.0016 'International Tables Vol C Tables 4.2.6.8 and 6.1.1.4'
 'H' 'H' 0.0000 0.0000 'International Tables Vol C Tables 4.2.6.8 and 6.1.1.4'
 'N' 'N' 0.0061 0.0033 'International Tables Vol C Tables 4.2.6.8 and 6.1.1.4'
 'O' 'O' 0.0106 0.0060 'International Tables Vol C Tables 4.2.6.8 and 6.1.1.4'

_space_group_crystal_system       'orthorhombic'
_space_group_IT_number            19
_space_group_name_H-M_alt         'P 21 21 21'
_space_group_name_Hall            'P 2ac 2ab'
loop_
  _space_group_symop_id
  _space_group_symop_operation_xyz
 1 'x, y, z'
 2 '-x+1/2, -y, z+1/2'
 3 'x+1/2, -y+1/2, -z'
 4 '-x, y+1/2, -z+1/2'

_cell_length_a                    7.7318(4)
_cell_length_b                    14.2451(8)
_cell_length_c                    21.9203(17)
_cell_angle_alpha                 90.00
_cell_angle_beta                  90.00
_cell_angle_gamma                 90.00
_cell_volume                      2414.3(3)
_cell_formula_units_Z             4
_cell_measurement_reflns_used     3706
_cell_measurement_temperature     170.5
_cell_measurement_theta_max       29.1472
_cell_measurement_theta_min       2.9916
_exptl_absorpt_coefficient_mu     0.094
_exptl_absorpt_correction_T_max   1.00000
_exptl_absorpt_correction_T_min   0.89066
_exptl_absorpt_correction_type    multi-scan
_exptl_absorpt_process_details
;
CrysAlisPro, Agilent Technologies,
Version 1.171.35.11 (release 16-05-2011 CrysAlis171 .NET)
(compiled May 16 2011,17:55:39)
Empirical absorption correction using spherical harmonics,
 implemented in SCALE3 ABSPACK scaling algorithm.
;
_exptl_crystal_colour             colourless
_exptl_crystal_colour_primary     colourless
_exptl_crystal_density_diffrn     1.358
_exptl_crystal_density_meas       ?
_exptl_crystal_density_method     'not measured'
_exptl_crystal_description        plate
_exptl_crystal_F_000              1032
_exptl_crystal_preparation        ?
_exptl_crystal_size_max           0.49
_exptl_crystal_size_mid           0.4
_exptl_crystal_size_min           0.23
_exptl_special_details
;
 ? 
;
_diffrn_reflns_av_R_equivalents   0.0490
_diffrn_reflns_av_unetI/netI      0.0291
_diffrn_reflns_limit_h_max        8
_diffrn_reflns_limit_h_min        -9
_diffrn_reflns_limit_k_max        17
_diffrn_reflns_limit_k_min        -17
_diffrn_reflns_limit_l_max        21
_diffrn_reflns_limit_l_min        -26
_diffrn_reflns_number             16454
_diffrn_reflns_theta_full         25.35
_diffrn_reflns_theta_max          25.35
_diffrn_reflns_theta_min          3.00
_diffrn_ambient_temperature       170.5
_diffrn_detector_area_resol_mean  10.3592
_diffrn_measured_fraction_theta_full 0.998
_diffrn_measured_fraction_theta_max 0.998
_diffrn_measurement_device_type   'Xcalibur, Atlas, Gemini ultra'
_diffrn_measurement_method        '\w scans'
_diffrn_orient_matrix_UB_11       0.0168860000
_diffrn_orient_matrix_UB_12       -0.0391452000
_diffrn_orient_matrix_UB_13       -0.0190673000
_diffrn_orient_matrix_UB_21       -0.0072386000
_diffrn_orient_matrix_UB_22       0.0292037000
_diffrn_orient_matrix_UB_23       -0.0260926000
_diffrn_orient_matrix_UB_31       0.0898898000
_diffrn_orient_matrix_UB_32       0.0097279000
_diffrn_orient_matrix_UB_33       0.0014858000
_diffrn_radiation_monochromator   graphite
_diffrn_radiation_type            MoK\a
_diffrn_radiation_wavelength      0.71073
_diffrn_source                    'Enhance (Mo) X-ray Source'
_diffrn_standards_decay_%         ?
_diffrn_standards_interval_count  ?
_diffrn_standards_interval_time   ?
_diffrn_standards_number          ?
_reflns_number_gt                 2106
_reflns_number_total              2540
_reflns_odcompleteness_completeness 99.65
_reflns_odcompleteness_iscentric  1
_reflns_odcompleteness_theta      26.32
_reflns_threshold_expression      >2sigma(I)
_computing_cell_refinement
;
CrysAlisPro, Agilent Technologies,
Version 1.171.35.11 (release 16-05-2011 CrysAlis171 .NET)
(compiled May 16 2011,17:55:39)
;
_computing_data_collection
;
CrysAlisPro, Agilent Technologies,
Version 1.171.35.11 (release 16-05-2011 CrysAlis171 .NET)
(compiled May 16 2011,17:55:39)
;
_computing_data_reduction
;
CrysAlisPro, Agilent Technologies,
Version 1.171.35.11 (release 16-05-2011 CrysAlis171 .NET)
(compiled May 16 2011,17:55:39)
;
_computing_molecular_graphics     'Olex2 (Dolomanov et al., 2009)'
_computing_publication_material   'Olex2 (Dolomanov et al., 2009)'
_computing_structure_refinement   'ShelXL (Sheldrick, 2008)'
_computing_structure_solution     'ShelXS (Sheldrick, 2008)'
_refine_diff_density_max          0.179
_refine_diff_density_min          -0.243
_refine_diff_density_rms          0.046
_refine_ls_abs_structure_details  'Flack H D (1983), Acta Cryst. A39, 876-881'
_refine_ls_abs_structure_Flack    -3.0(18)
_refine_ls_extinction_coef        ?
_refine_ls_extinction_method      none
_refine_ls_goodness_of_fit_ref    1.124
_refine_ls_hydrogen_treatment     constr
_refine_ls_matrix_type            full
_refine_ls_number_parameters      335
_refine_ls_number_reflns          2540
_refine_ls_number_restraints      0
_refine_ls_R_factor_all           0.0591
_refine_ls_R_factor_gt            0.0414
_refine_ls_restrained_S_all       1.124
_refine_ls_shift/su_max           0.000
_refine_ls_shift/su_mean          0.000
_refine_ls_structure_factor_coef  Fsqd
_refine_ls_weighting_details
'calc w=1/[\s^2^(Fo^2^)+(0.0407P)^2^+1.0884P] where P=(Fo^2^+2Fc^2^)/3'
_refine_ls_weighting_scheme       calc
_refine_ls_wR_factor_gt           0.0932
_refine_ls_wR_factor_ref          0.1079
_refine_special_details
;
 Refinement of F^2^ against ALL reflections.  The weighted R-factor wR and 
 goodness of fit S are based on F^2^, conventional R-factors R are based 
 on F, with F set to zero for negative F^2^. The threshold expression of 
 F^2^ > 2sigma(F^2^) is used only for calculating R-factors(gt) etc. and is 
 not relevant to the choice of reflections for refinement.  R-factors based 
 on F^2^ are statistically about twice as large as those based on F, and R- 
 factors based on ALL data will be even larger. 
;
_olex2_refinement_description
;
1. Fixed Uiso
 At 1.2 times of:
  All C(H) groups, All C(H,H) groups, All N(H) groups
 At 1.5 times of:
  All C(H,H,H) groups
2.a Ternary CH refined with riding coordinates:
 C9(H9), C20(H20)
2.b Secondary CH2 refined with riding coordinates:
 C28(H28A,H28B)
2.c Aromatic/amide H refined with riding coordinates:
 N2(H2), C1(H1), C2(H2A), C3(H3), C4(H4), C12(H12), C13(H13), C14(H14),
 C17(H17), C18(H18), C19(H19), C22(H22), C23(H23), C24(H24), C25(H25), C26(H26)
2.d Idealised Me refined as rotating group:
 C29(H29A,H29B,H29C)
;
_atom_sites_solution_hydrogens    geom
_atom_sites_solution_primary      direct
_atom_sites_solution_secondary    difmap
loop_
  _atom_site_label
  _atom_site_type_symbol
  _atom_site_fract_x
  _atom_site_fract_y
  _atom_site_fract_z
  _atom_site_U_iso_or_equiv
  _atom_site_adp_type
  _atom_site_occupancy
  _atom_site_calc_flag
  _atom_site_disorder_assembly
  _atom_site_disorder_group
  _atom_site_refinement_flags_posn
 O1 O 0.3309(3) 0.43516(18) 0.77602(12) 0.0415(6) Uani 1 d . . .
 O2 O 0.8357(3) 0.53109(18) 0.86502(11) 0.0410(6) Uani 1 d . . .
 O3 O 0.5553(3) 0.53573(16) 0.99123(10) 0.0402(6) Uani 1 d . . .
 O4 O 0.2222(3) 0.63467(17) 0.95263(11) 0.0387(6) Uani 1 d . . .
 O5 O 0.4307(3) 0.74489(15) 0.96023(10) 0.0324(5) Uani 1 d . . .
 N1 N 0.5624(3) 0.48191(19) 0.83548(12) 0.0287(6) Uani 1 d . . .
 N2 N 0.5459(4) 0.38818(19) 0.95078(12) 0.0361(7) Uani 1 d . . .
 H2 H 0.5407 0.3586 0.9156 0.043 Uiso 1 calc . . R
 N3 N 0.5525(5) 0.2034(2) 0.93282(14) 0.0434(8) Uani 1 d . . .
 C1 C 0.6179(5) 0.4157(2) 0.67511(16) 0.0384(9) Uani 1 d . . .
 H1 H 0.5128 0.3961 0.6566 0.046 Uiso 1 calc . . R
 C2 C 0.7721(5) 0.4174(3) 0.64288(17) 0.0445(9) Uani 1 d . . .
 H2A H 0.7719 0.4004 0.6010 0.053 Uiso 1 calc . . R
 C3 C 0.9259(5) 0.4430(3) 0.67014(17) 0.0441(9) Uani 1 d . . .
 H3 H 1.0295 0.4419 0.6468 0.053 Uiso 1 calc . . R
 C4 C 0.9326(5) 0.4707(2) 0.73147(17) 0.0390(8) Uani 1 d . . .
 H4 H 1.0380 0.4887 0.7505 0.047 Uiso 1 calc . . R
 C5 C 0.7781(4) 0.4704(2) 0.76267(16) 0.0322(8) Uani 1 d . . .
 C6 C 0.6241(4) 0.4439(2) 0.73554(15) 0.0316(8) Uani 1 d . . .
 C7 C 0.4829(4) 0.4513(2) 0.78117(16) 0.0316(8) Uani 1 d . . .
 C8 C 0.7405(4) 0.4987(2) 0.82646(15) 0.0309(7) Uani 1 d . . .
 C9 C 0.4666(4) 0.5204(2) 0.88683(15) 0.0307(7) Uani 1 d . . .
 H9 H 0.3436 0.5001 0.8821 0.037 Uiso 1 calc . . R
 C10 C 0.5303(4) 0.4829(2) 0.94847(16) 0.0331(8) Uani 1 d . . .
 C11 C 0.5695(5) 0.3313(2) 1.00265(15) 0.0349(8) Uani 1 d . . .
 C12 C 0.5899(6) 0.3647(3) 1.06098(16) 0.0465(10) Uani 1 d . . .
 H12 H 0.5941 0.4303 1.0685 0.056 Uiso 1 calc . . R
 C13 C 0.6047(6) 0.3001(3) 1.10970(17) 0.0505(11) Uani 1 d . . .
 H13 H 0.6204 0.3236 1.1499 0.061 Uiso 1 calc . . R
 C14 C 0.5971(5) 0.2062(3) 1.10112(17) 0.0463(10) Uani 1 d . . .
 H14 H 0.6047 0.1649 1.1350 0.056 Uiso 1 calc . . R
 C15 C 0.5779(5) 0.1697(3) 1.04145(16) 0.0376(8) Uani 1 d . . .
 C16 C 0.5674(4) 0.2328(2) 0.99200(15) 0.0338(8) Uani 1 d . . .
 C17 C 0.5526(7) 0.1126(3) 0.92299(19) 0.0576(12) Uani 1 d . . .
 H17 H 0.5470 0.0916 0.8819 0.069 Uiso 1 calc . . R
 C18 C 0.5603(6) 0.0445(3) 0.96908(19) 0.0549(11) Uani 1 d . . .
 H18 H 0.5570 -0.0205 0.9593 0.066 Uiso 1 calc . . R
 C19 C 0.5724(5) 0.0734(3) 1.02795(18) 0.0437(9) Uani 1 d . . .
 H19 H 0.5772 0.0285 1.0600 0.052 Uiso 1 calc . . R
 C20 C 0.4681(4) 0.6284(2) 0.88559(15) 0.0307(7) Uani 1 d . . .
 H20 H 0.5898 0.6503 0.8916 0.037 Uiso 1 calc . . R
 C21 C 0.4046(5) 0.6642(2) 0.82425(15) 0.0322(8) Uani 1 d . . .
 C22 C 0.2285(5) 0.6682(3) 0.81109(16) 0.0387(9) Uani 1 d . . .
 H22 H 0.1461 0.6504 0.8411 0.046 Uiso 1 calc . . R
 C23 C 0.1733(5) 0.6984(3) 0.75405(18) 0.0469(10) Uani 1 d . . .
 H23 H 0.0531 0.7024 0.7455 0.056 Uiso 1 calc . . R
 C24 C 0.2928(5) 0.7227(3) 0.70955(18) 0.0458(10) Uani 1 d . . .
 H24 H 0.2547 0.7420 0.6703 0.055 Uiso 1 calc . . R
 C25 C 0.4663(5) 0.7187(3) 0.72251(17) 0.0421(9) Uani 1 d . . .
 H25 H 0.5484 0.7354 0.6922 0.051 Uiso 1 calc . . R
 C26 C 0.5222(5) 0.6904(2) 0.77959(16) 0.0376(9) Uani 1 d . . .
 H26 H 0.6426 0.6889 0.7883 0.045 Uiso 1 calc . . R
 C27 C 0.3587(4) 0.6669(2) 0.93686(15) 0.0303(7) Uani 1 d . . .
 C28 C 0.3446(5) 0.7863(2) 1.01310(15) 0.0351(8) Uani 1 d . . .
 H28A H 0.2191 0.7916 1.0049 0.042 Uiso 1 calc . . R
 H28B H 0.3906 0.8503 1.0203 0.042 Uiso 1 calc . . R
 C29 C 0.3734(5) 0.7267(3) 1.06942(16) 0.0430(9) Uani 1 d . . .
 H29A H 0.3129 0.6667 1.0647 0.065 Uiso 1 calc . . GR
 H29B H 0.3284 0.7597 1.1053 0.065 Uiso 1 calc . . GR
 H29C H 0.4975 0.7152 1.0747 0.065 Uiso 1 calc . . GR

loop_
  _atom_site_aniso_label
  _atom_site_aniso_U_11
  _atom_site_aniso_U_22
  _atom_site_aniso_U_33
  _atom_site_aniso_U_23
  _atom_site_aniso_U_13
  _atom_site_aniso_U_12
 O1 0.0306(13) 0.0481(15) 0.0457(15) -0.0089(12) -0.0030(11) -0.0009(12)
 O2 0.0331(12) 0.0518(15) 0.0382(14) -0.0061(12) -0.0073(11) -0.0012(12)
 O3 0.0546(16) 0.0347(13) 0.0312(13) -0.0028(11) -0.0053(12) 0.0016(13)
 O4 0.0337(13) 0.0412(14) 0.0411(14) -0.0041(12) 0.0060(12) -0.0031(12)
 O5 0.0340(12) 0.0337(12) 0.0295(12) -0.0044(10) 0.0031(11) -0.0011(11)
 N1 0.0255(14) 0.0326(14) 0.0281(14) 0.0009(12) -0.0008(12) 0.0005(12)
 N2 0.0526(18) 0.0310(14) 0.0248(14) -0.0005(12) -0.0013(15) 0.0011(14)
 N3 0.062(2) 0.0325(15) 0.0357(17) 0.0017(13) -0.0054(16) 0.0006(16)
 C1 0.047(2) 0.0324(18) 0.036(2) -0.0033(16) -0.0058(17) 0.0051(17)
 C2 0.057(2) 0.040(2) 0.037(2) -0.0016(17) 0.0066(19) 0.0058(19)
 C3 0.046(2) 0.044(2) 0.042(2) 0.0006(18) 0.0138(19) 0.006(2)
 C4 0.0354(18) 0.0373(19) 0.044(2) -0.0014(17) 0.0053(17) 0.0011(17)
 C5 0.0330(17) 0.0298(17) 0.0338(19) 0.0017(15) -0.0003(15) 0.0057(15)
 C6 0.0353(18) 0.0272(16) 0.0323(19) 0.0000(15) -0.0012(14) 0.0041(15)
 C7 0.0331(18) 0.0262(16) 0.036(2) 0.0004(15) -0.0050(15) 0.0016(14)
 C8 0.0316(17) 0.0269(16) 0.0341(19) -0.0015(14) -0.0021(16) 0.0042(15)
 C9 0.0315(17) 0.0309(16) 0.0295(17) -0.0036(14) 0.0012(15) -0.0021(15)
 C10 0.0339(17) 0.0323(17) 0.0332(19) 0.0003(16) 0.0043(15) 0.0011(16)
 C11 0.0367(18) 0.0348(17) 0.0332(19) 0.0040(15) 0.0020(17) 0.0032(17)
 C12 0.066(3) 0.042(2) 0.032(2) -0.0008(17) -0.0002(19) 0.002(2)
 C13 0.072(3) 0.054(2) 0.0252(19) 0.0053(18) -0.001(2) 0.006(2)
 C14 0.055(2) 0.049(2) 0.035(2) 0.0125(18) 0.0043(19) 0.005(2)
 C15 0.0328(18) 0.0432(19) 0.037(2) 0.0087(17) 0.0012(17) 0.0002(17)
 C16 0.0335(18) 0.0362(19) 0.0317(19) 0.0055(15) -0.0020(16) 0.0009(17)
 C17 0.091(3) 0.036(2) 0.046(2) 0.0017(18) -0.005(3) 0.001(2)
 C18 0.074(3) 0.0332(19) 0.057(3) 0.0042(19) -0.007(2) -0.001(2)
 C19 0.044(2) 0.0350(19) 0.053(2) 0.0146(17) -0.0008(19) 0.0026(18)
 C20 0.0324(17) 0.0291(16) 0.0308(17) -0.0003(15) 0.0002(15) -0.0015(15)
 C21 0.0418(19) 0.0246(15) 0.0302(17) -0.0014(14) 0.0012(16) -0.0010(16)
 C22 0.043(2) 0.0384(19) 0.035(2) -0.0007(17) -0.0006(16) -0.0014(17)
 C23 0.048(2) 0.050(2) 0.043(2) -0.0031(19) -0.0129(19) 0.002(2)
 C24 0.063(3) 0.039(2) 0.035(2) -0.0009(17) -0.008(2) 0.0045(19)
 C25 0.056(2) 0.0351(19) 0.036(2) 0.0011(16) 0.0091(18) -0.0021(19)
 C26 0.046(2) 0.0315(18) 0.035(2) -0.0008(15) 0.0027(17) 0.0041(16)
 C27 0.0301(18) 0.0315(16) 0.0291(18) 0.0025(15) -0.0009(14) 0.0055(16)
 C28 0.0321(17) 0.0382(18) 0.035(2) -0.0067(16) 0.0010(15) 0.0025(17)
 C29 0.042(2) 0.051(2) 0.035(2) -0.0036(18) 0.0019(16) 0.0071(19)

_geom_special_details
;
 All esds (except the esd in the dihedral angle between two l.s. planes) 
 are estimated using the full covariance matrix.  The cell esds are taken 
 into account individually in the estimation of esds in distances, angles 
 and torsion angles; correlations between esds in cell parameters are only 
 used when they are defined by crystal symmetry.  An approximate (isotropic) 
 treatment of cell esds is used for estimating esds involving l.s. planes. 
;
loop_
  _geom_bond_atom_site_label_1
  _geom_bond_atom_site_label_2
  _geom_bond_distance
  _geom_bond_site_symmetry_2
  _geom_bond_publ_flag
 O1 C7 1.203(4) . ?
 O2 C8 1.212(4) . ?
 O3 C10 1.218(4) . ?
 O4 C27 1.202(4) . ?
 O5 C27 1.344(4) . ?
 O5 C28 1.461(4) . ?
 N1 C7 1.409(4) . ?
 N1 C8 1.412(4) . ?
 N1 C9 1.455(4) . ?
 N2 H2 0.8800 . ?
 N2 C10 1.355(4) . ?
 N2 C11 1.408(4) . ?
 N3 C16 1.368(4) . ?
 N3 C17 1.311(5) . ?
 C1 H1 0.9500 . ?
 C1 C2 1.386(5) . ?
 C1 C6 1.385(5) . ?
 C2 H2A 0.9500 . ?
 C2 C3 1.380(6) . ?
 C3 H3 0.9500 . ?
 C3 C4 1.402(5) . ?
 C4 H4 0.9500 . ?
 C4 C5 1.376(5) . ?
 C5 C6 1.383(5) . ?
 C5 C8 1.484(5) . ?
 C6 C7 1.485(5) . ?
 C9 H9 1.0000 . ?
 C9 C10 1.534(5) . ?
 C9 C20 1.539(4) . ?
 C11 C12 1.373(5) . ?
 C11 C16 1.422(5) . ?
 C12 H12 0.9500 . ?
 C12 C13 1.414(5) . ?
 C13 H13 0.9500 . ?
 C13 C14 1.352(5) . ?
 C14 H14 0.9500 . ?
 C14 C15 1.416(5) . ?
 C15 C16 1.411(5) . ?
 C15 C19 1.405(5) . ?
 C17 H17 0.9500 . ?
 C17 C18 1.402(5) . ?
 C18 H18 0.9500 . ?
 C18 C19 1.358(6) . ?
 C19 H19 0.9500 . ?
 C20 H20 1.0000 . ?
 C20 C21 1.520(5) . ?
 C20 C27 1.510(5) . ?
 C21 C22 1.393(5) . ?
 C21 C26 1.387(5) . ?
 C22 H22 0.9500 . ?
 C22 C23 1.389(5) . ?
 C23 H23 0.9500 . ?
 C23 C24 1.388(6) . ?
 C24 H24 0.9500 . ?
 C24 C25 1.372(6) . ?
 C25 H25 0.9500 . ?
 C25 C26 1.384(5) . ?
 C26 H26 0.9500 . ?
 C28 H28A 0.9900 . ?
 C28 H28B 0.9900 . ?
 C28 C29 1.515(5) . ?
 C29 H29A 0.9800 . ?
 C29 H29B 0.9800 . ?
 C29 H29C 0.9800 . ?

loop_
  _geom_angle_atom_site_label_1
  _geom_angle_atom_site_label_2
  _geom_angle_atom_site_label_3
  _geom_angle
  _geom_angle_site_symmetry_1
  _geom_angle_site_symmetry_3
  _geom_angle_publ_flag
 C27 O5 C28 116.6(3) . . ?
 C7 N1 C8 111.1(3) . . ?
 C7 N1 C9 123.3(3) . . ?
 C8 N1 C9 122.7(3) . . ?
 C10 N2 H2 116.1 . . ?
 C10 N2 C11 127.9(3) . . ?
 C11 N2 H2 116.1 . . ?
 C17 N3 C16 117.3(3) . . ?
 C2 C1 H1 121.5 . . ?
 C6 C1 H1 121.5 . . ?
 C6 C1 C2 116.9(3) . . ?
 C1 C2 H2A 119.2 . . ?
 C3 C2 C1 121.7(3) . . ?
 C3 C2 H2A 119.2 . . ?
 C2 C3 H3 119.3 . . ?
 C2 C3 C4 121.4(4) . . ?
 C4 C3 H3 119.3 . . ?
 C3 C4 H4 121.8 . . ?
 C5 C4 C3 116.3(4) . . ?
 C5 C4 H4 121.8 . . ?
 C4 C5 C6 122.3(3) . . ?
 C4 C5 C8 129.6(3) . . ?
 C6 C5 C8 108.1(3) . . ?
 C1 C6 C7 129.7(3) . . ?
 C5 C6 C1 121.3(3) . . ?
 C5 C6 C7 108.9(3) . . ?
 O1 C7 N1 124.4(3) . . ?
 O1 C7 C6 130.0(3) . . ?
 N1 C7 C6 105.7(3) . . ?
 O2 C8 N1 124.0(3) . . ?
 O2 C8 C5 129.9(3) . . ?
 N1 C8 C5 106.1(3) . . ?
 N1 C9 H9 107.2 . . ?
 N1 C9 C10 112.7(3) . . ?
 N1 C9 C20 111.1(3) . . ?
 C10 C9 H9 107.2 . . ?
 C10 C9 C20 111.2(3) . . ?
 C20 C9 H9 107.2 . . ?
 O3 C10 N2 124.9(3) . . ?
 O3 C10 C9 120.9(3) . . ?
 N2 C10 C9 114.1(3) . . ?
 N2 C11 C16 115.7(3) . . ?
 C12 C11 N2 124.6(3) . . ?
 C12 C11 C16 119.7(3) . . ?
 C11 C12 H12 120.4 . . ?
 C11 C12 C13 119.2(3) . . ?
 C13 C12 H12 120.4 . . ?
 C12 C13 H13 118.8 . . ?
 C14 C13 C12 122.3(4) . . ?
 C14 C13 H13 118.8 . . ?
 C13 C14 H14 120.1 . . ?
 C13 C14 C15 119.8(3) . . ?
 C15 C14 H14 120.1 . . ?
 C16 C15 C14 118.8(3) . . ?
 C19 C15 C14 123.9(3) . . ?
 C19 C15 C16 117.3(3) . . ?
 N3 C16 C11 117.3(3) . . ?
 N3 C16 C15 122.5(3) . . ?
 C15 C16 C11 120.1(3) . . ?
 N3 C17 H17 117.8 . . ?
 N3 C17 C18 124.4(4) . . ?
 C18 C17 H17 117.8 . . ?
 C17 C18 H18 120.7 . . ?
 C19 C18 C17 118.5(4) . . ?
 C19 C18 H18 120.7 . . ?
 C15 C19 H19 120.0 . . ?
 C18 C19 C15 119.9(3) . . ?
 C18 C19 H19 120.0 . . ?
 C9 C20 H20 108.4 . . ?
 C21 C20 C9 110.4(3) . . ?
 C21 C20 H20 108.4 . . ?
 C27 C20 C9 110.2(3) . . ?
 C27 C20 H20 108.4 . . ?
 C27 C20 C21 110.8(3) . . ?
 C22 C21 C20 120.9(3) . . ?
 C26 C21 C20 120.2(3) . . ?
 C26 C21 C22 118.9(3) . . ?
 C21 C22 H22 120.0 . . ?
 C23 C22 C21 119.9(4) . . ?
 C23 C22 H22 120.0 . . ?
 C22 C23 H23 119.8 . . ?
 C24 C23 C22 120.3(4) . . ?
 C24 C23 H23 119.8 . . ?
 C23 C24 H24 120.2 . . ?
 C25 C24 C23 119.7(4) . . ?
 C25 C24 H24 120.2 . . ?
 C24 C25 H25 119.8 . . ?
 C24 C25 C26 120.3(4) . . ?
 C26 C25 H25 119.8 . . ?
 C21 C26 H26 119.6 . . ?
 C25 C26 C21 120.8(3) . . ?
 C25 C26 H26 119.6 . . ?
 O4 C27 O5 124.8(3) . . ?
 O4 C27 C20 124.5(3) . . ?
 O5 C27 C20 110.6(3) . . ?
 O5 C28 H28A 109.5 . . ?
 O5 C28 H28B 109.5 . . ?
 O5 C28 C29 110.7(3) . . ?
 H28A C28 H28B 108.1 . . ?
 C29 C28 H28A 109.5 . . ?
 C29 C28 H28B 109.5 . . ?
 C28 C29 H29A 109.5 . . ?
 C28 C29 H29B 109.5 . . ?
 C28 C29 H29C 109.5 . . ?
 H29A C29 H29B 109.5 . . ?
 H29A C29 H29C 109.5 . . ?
 H29B C29 H29C 109.5 . . ?

loop_
  _geom_torsion_atom_site_label_1
  _geom_torsion_atom_site_label_2
  _geom_torsion_atom_site_label_3
  _geom_torsion_atom_site_label_4
  _geom_torsion
  _geom_torsion_site_symmetry_1
  _geom_torsion_site_symmetry_2
  _geom_torsion_site_symmetry_3
  _geom_torsion_site_symmetry_4
  _geom_torsion_publ_flag
 N1 C9 C10 O3 134.0(3) . . . . ?
 N1 C9 C10 N2 -49.2(4) . . . . ?
 N1 C9 C20 C21 53.6(4) . . . . ?
 N1 C9 C20 C27 176.4(3) . . . . ?
 N2 C11 C12 C13 177.1(4) . . . . ?
 N2 C11 C16 N3 3.5(5) . . . . ?
 N2 C11 C16 C15 -175.6(3) . . . . ?
 N3 C17 C18 C19 -1.5(8) . . . . ?
 C1 C2 C3 C4 -1.5(6) . . . . ?
 C1 C6 C7 O1 -0.7(6) . . . . ?
 C1 C6 C7 N1 179.0(3) . . . . ?
 C2 C1 C6 C5 -1.5(5) . . . . ?
 C2 C1 C6 C7 179.0(3) . . . . ?
 C2 C3 C4 C5 0.3(5) . . . . ?
 C3 C4 C5 C6 0.3(5) . . . . ?
 C3 C4 C5 C8 -177.5(3) . . . . ?
 C4 C5 C6 C1 0.4(5) . . . . ?
 C4 C5 C6 C7 180.0(3) . . . . ?
 C4 C5 C8 O2 2.4(6) . . . . ?
 C4 C5 C8 N1 -178.4(3) . . . . ?
 C5 C6 C7 O1 179.7(4) . . . . ?
 C5 C6 C7 N1 -0.6(4) . . . . ?
 C6 C1 C2 C3 2.0(5) . . . . ?
 C6 C5 C8 O2 -175.7(4) . . . . ?
 C6 C5 C8 N1 3.5(4) . . . . ?
 C7 N1 C8 O2 175.2(3) . . . . ?
 C7 N1 C8 C5 -4.0(4) . . . . ?
 C7 N1 C9 C10 137.0(3) . . . . ?
 C7 N1 C9 C20 -97.4(4) . . . . ?
 C8 N1 C7 O1 -177.4(3) . . . . ?
 C8 N1 C7 C6 2.9(4) . . . . ?
 C8 N1 C9 C10 -64.0(4) . . . . ?
 C8 N1 C9 C20 61.5(4) . . . . ?
 C8 C5 C6 C1 178.6(3) . . . . ?
 C8 C5 C6 C7 -1.8(4) . . . . ?
 C9 N1 C7 O1 -16.3(5) . . . . ?
 C9 N1 C7 C6 164.1(3) . . . . ?
 C9 N1 C8 O2 14.0(5) . . . . ?
 C9 N1 C8 C5 -165.2(3) . . . . ?
 C9 C20 C21 C22 79.8(4) . . . . ?
 C9 C20 C21 C26 -97.8(4) . . . . ?
 C9 C20 C27 O4 -40.2(4) . . . . ?
 C9 C20 C27 O5 142.9(3) . . . . ?
 C10 N2 C11 C12 -3.6(6) . . . . ?
 C10 N2 C11 C16 175.0(4) . . . . ?
 C10 C9 C20 C21 -180.0(3) . . . . ?
 C10 C9 C20 C27 -57.2(4) . . . . ?
 C11 N2 C10 O3 9.4(6) . . . . ?
 C11 N2 C10 C9 -167.2(3) . . . . ?
 C11 C12 C13 C14 -0.9(7) . . . . ?
 C12 C11 C16 N3 -177.8(4) . . . . ?
 C12 C11 C16 C15 3.0(6) . . . . ?
 C12 C13 C14 C15 1.5(7) . . . . ?
 C13 C14 C15 C16 0.1(6) . . . . ?
 C13 C14 C15 C19 178.6(4) . . . . ?
 C14 C15 C16 N3 178.5(4) . . . . ?
 C14 C15 C16 C11 -2.4(5) . . . . ?
 C14 C15 C19 C18 -177.5(4) . . . . ?
 C16 N3 C17 C18 2.5(8) . . . . ?
 C16 C11 C12 C13 -1.4(6) . . . . ?
 C16 C15 C19 C18 1.0(6) . . . . ?
 C17 N3 C16 C11 179.3(4) . . . . ?
 C17 N3 C16 C15 -1.6(6) . . . . ?
 C17 C18 C19 C15 -0.3(7) . . . . ?
 C19 C15 C16 N3 -0.1(6) . . . . ?
 C19 C15 C16 C11 179.0(4) . . . . ?
 C20 C9 C10 O3 8.5(5) . . . . ?
 C20 C9 C10 N2 -174.7(3) . . . . ?
 C20 C21 C22 C23 -178.0(3) . . . . ?
 C20 C21 C26 C25 176.8(3) . . . . ?
 C21 C20 C27 O4 82.4(4) . . . . ?
 C21 C20 C27 O5 -94.5(3) . . . . ?
 C21 C22 C23 C24 1.4(6) . . . . ?
 C22 C21 C26 C25 -1.0(5) . . . . ?
 C22 C23 C24 C25 -1.3(6) . . . . ?
 C23 C24 C25 C26 0.1(6) . . . . ?
 C24 C25 C26 C21 1.0(6) . . . . ?
 C26 C21 C22 C23 -0.2(6) . . . . ?
 C27 O5 C28 C29 72.6(4) . . . . ?
 C27 C20 C21 C22 -42.6(4) . . . . ?
 C27 C20 C21 C26 139.7(3) . . . . ?
 C28 O5 C27 O4 7.2(4) . . . . ?
 C28 O5 C27 C20 -176.0(3) . . . . ?
