# Supplementary material for: Stereoselective alkoxycarbonylation of unactivated C(sp3)–H bonds with alkyl chloroformates via Pd(II)/Pd(IV) catalysis
Source: Nat Commun. 2016 Sep 28;7:12901. doi: 10.1038/ncomms12901 (PMC5052708; doi:10.1038/ncomms12901)
Supplement: Supplementary Data 3 — X-ray CIF file for compound 4b (CCDC 1486639) [file ncomms12901-s4.cif]

data_150609_lg3_143_5
_audit_creation_date              2015-06-10
_audit_creation_method
;
Olex2 1.2
(compiled 2014.03.20 svn.r2914 for OlexSys, GUI svn.r4816)
;
_publ_contact_author_address      ?
_publ_contact_author_email        ?
_publ_contact_author_name         ''
_publ_contact_author_phone        ?
_publ_section_references
;
Dolomanov, O.V., Bourhis, L.J., Gildea, R.J, Howard, J.A.K. & Puschmann, H.
 (2009), J. Appl. Cryst. 42, 339-341.

Sheldrick, G.M. (2008). Acta Cryst. A64, 112-122.
;
_chemical_name_common             ?
_chemical_name_systematic
;
 ? 
;
_chemical_formula_moiety          'C28 H21 N3 O5'
_chemical_formula_sum             'C28 H21 N3 O5'
_chemical_formula_weight          479.48
_chemical_absolute_configuration  unk
_chemical_melting_point           ?
_chemical_oxdiff_formula          'c10 h10 N2 O2'
loop_
  _atom_type_symbol
  _atom_type_description
  _atom_type_scat_dispersion_real
  _atom_type_scat_dispersion_imag
  _atom_type_scat_source
 'C' 'C' 0.0033 0.0016 'International Tables Vol C Tables 4.2.6.8 and 6.1.1.4'
 'H' 'H' 0.0000 0.0000 'International Tables Vol C Tables 4.2.6.8 and 6.1.1.4'
 'N' 'N' 0.0061 0.0033 'International Tables Vol C Tables 4.2.6.8 and 6.1.1.4'
 'O' 'O' 0.0106 0.0060 'International Tables Vol C Tables 4.2.6.8 and 6.1.1.4'

_space_group_crystal_system       'orthorhombic'
_space_group_IT_number            19
_space_group_name_H-M_alt         'P 21 21 21'
_space_group_name_Hall            'P 2ac 2ab'
loop_
  _space_group_symop_id
  _space_group_symop_operation_xyz
 1 'x, y, z'
 2 '-x+1/2, -y, z+1/2'
 3 'x+1/2, -y+1/2, -z'
 4 '-x, y+1/2, -z+1/2'

_cell_length_a                    7.6735(5)
_cell_length_b                    14.4087(11)
_cell_length_c                    21.653(2)
_cell_angle_alpha                 90.00
_cell_angle_beta                  90.00
_cell_angle_gamma                 90.00
_cell_volume                      2394.0(4)
_cell_formula_units_Z             4
_cell_measurement_reflns_used     2643
_cell_measurement_temperature     293(2)
_cell_measurement_theta_max       29.3868
_cell_measurement_theta_min       2.8106
_exptl_absorpt_coefficient_mu     0.093
_exptl_absorpt_correction_T_max   1.00000
_exptl_absorpt_correction_T_min   0.94874
_exptl_absorpt_correction_type    multi-scan
_exptl_absorpt_process_details
;
CrysAlisPro, Agilent Technologies,
Version 1.171.35.11 (release 16-05-2011 CrysAlis171 .NET)
(compiled May 16 2011,17:55:39)
Empirical absorption correction using spherical harmonics,
 implemented in SCALE3 ABSPACK scaling algorithm.
;
_exptl_crystal_colour             colourless
_exptl_crystal_colour_primary     colourless
_exptl_crystal_density_diffrn     1.330
_exptl_crystal_density_meas       ?
_exptl_crystal_density_method     'not measured'
_exptl_crystal_description        block
_exptl_crystal_F_000              1000
_exptl_crystal_size_max           0.42
_exptl_crystal_size_mid           0.29
_exptl_crystal_size_min           0.26
_exptl_special_details
;
 ? 
;
_diffrn_reflns_av_R_equivalents   0.0454
_diffrn_reflns_av_unetI/netI      0.0268
_diffrn_reflns_limit_h_max        8
_diffrn_reflns_limit_h_min        -9
_diffrn_reflns_limit_k_max        17
_diffrn_reflns_limit_k_min        -17
_diffrn_reflns_limit_l_max        26
_diffrn_reflns_limit_l_min        -23
_diffrn_reflns_number             15664
_diffrn_reflns_theta_full         25.35
_diffrn_reflns_theta_max          25.35
_diffrn_reflns_theta_min          2.82
_diffrn_ambient_temperature       293.15
_diffrn_detector_area_resol_mean  10.3592
_diffrn_measured_fraction_theta_full 0.998
_diffrn_measured_fraction_theta_max 0.998
_diffrn_measurement_device_type   'Xcalibur, Atlas, Gemini ultra'
_diffrn_measurement_method        '\w scans'
_diffrn_orient_matrix_UB_11       0.0142571000
_diffrn_orient_matrix_UB_12       -0.0478944000
_diffrn_orient_matrix_UB_13       -0.0056319000
_diffrn_orient_matrix_UB_21       0.0053605000
_diffrn_orient_matrix_UB_22       0.0089983000
_diffrn_orient_matrix_UB_23       -0.0321445000
_diffrn_orient_matrix_UB_31       0.0911944000
_diffrn_orient_matrix_UB_32       0.0069460000
_diffrn_orient_matrix_UB_33       0.0027711000
_diffrn_radiation_monochromator   graphite
_diffrn_radiation_type            MoK\a
_diffrn_radiation_wavelength      0.71073
_diffrn_source                    'Enhance (Mo) X-ray Source'
_diffrn_standards_decay_%         ?
_diffrn_standards_interval_count  ?
_diffrn_standards_interval_time   ?
_diffrn_standards_number          ?
_reflns_number_gt                 1998
_reflns_number_total              2509
_reflns_odcompleteness_completeness 99.65
_reflns_odcompleteness_iscentric  1
_reflns_odcompleteness_theta      26.32
_reflns_threshold_expression      >2sigma(I)
_computing_cell_refinement
;
CrysAlisPro, Agilent Technologies,
Version 1.171.35.11 (release 16-05-2011 CrysAlis171 .NET)
(compiled May 16 2011,17:55:39)
;
_computing_data_collection
;
CrysAlisPro, Agilent Technologies,
Version 1.171.35.11 (release 16-05-2011 CrysAlis171 .NET)
(compiled May 16 2011,17:55:39)
;
_computing_data_reduction
;
CrysAlisPro, Agilent Technologies,
Version 1.171.35.11 (release 16-05-2011 CrysAlis171 .NET)
(compiled May 16 2011,17:55:39)
;
_computing_molecular_graphics     'Olex2 (Dolomanov et al., 2009)'
_computing_publication_material   'Olex2 (Dolomanov et al., 2009)'
_computing_structure_refinement   'ShelXL (Sheldrick, 2008)'
_computing_structure_solution     'ShelXS (Sheldrick, 2008)'
_refine_diff_density_max          0.115
_refine_diff_density_min          -0.133
_refine_diff_density_rms          0.028
_refine_ls_abs_structure_details  'Flack H D (1983), Acta Cryst. A39, 876-881'
_refine_ls_abs_structure_Flack    -2.9(16)
_refine_ls_extinction_coef        ?
_refine_ls_extinction_method      none
_refine_ls_goodness_of_fit_ref    1.037
_refine_ls_hydrogen_treatment     constr
_refine_ls_matrix_type            full
_refine_ls_number_parameters      326
_refine_ls_number_reflns          2509
_refine_ls_number_restraints      0
_refine_ls_R_factor_all           0.0558
_refine_ls_R_factor_gt            0.0400
_refine_ls_restrained_S_all       1.037
_refine_ls_shift/su_max           0.000
_refine_ls_shift/su_mean          0.000
_refine_ls_structure_factor_coef  Fsqd
_refine_ls_weighting_details
'calc w=1/[\s^2^(Fo^2^)+(0.0523P)^2^+0.1592P] where P=(Fo^2^+2Fc^2^)/3'
_refine_ls_weighting_scheme       calc
_refine_ls_wR_factor_gt           0.0937
_refine_ls_wR_factor_ref          0.1024
_refine_special_details
;
 Refinement of F^2^ against ALL reflections.  The weighted R-factor wR and 
 goodness of fit S are based on F^2^, conventional R-factors R are based 
 on F, with F set to zero for negative F^2^. The threshold expression of 
 F^2^ > 2sigma(F^2^) is used only for calculating R-factors(gt) etc. and is 
 not relevant to the choice of reflections for refinement.  R-factors based 
 on F^2^ are statistically about twice as large as those based on F, and R- 
 factors based on ALL data will be even larger. 
;
_olex2_refinement_description
;
1. Fixed Uiso
 At 1.2 times of:
  All C(H) groups, All N(H) groups
 At 1.5 times of:
  All C(H,H,H) groups
2.a Ternary CH refined with riding coordinates:
 C9(H9), C10(H10)
2.b Aromatic/amide H refined with riding coordinates:
 N2(H2), C2(H2A), C3(H3), C4(H4), C5(H5), C14(H14), C15(H15), C16(H16),
 C17(H17), C18(H18), C21(H21), C22(H22), C23(H23), C26(H26), C27(H27), C28(H28)
2.c Idealised Me refined as rotating group:
 C12(H12A,H12B,H12C)
;
_atom_sites_solution_hydrogens    geom
_atom_sites_solution_primary      direct
_atom_sites_solution_secondary    difmap
loop_
  _atom_site_label
  _atom_site_type_symbol
  _atom_site_fract_x
  _atom_site_fract_y
  _atom_site_fract_z
  _atom_site_U_iso_or_equiv
  _atom_site_adp_type
  _atom_site_occupancy
  _atom_site_calc_flag
  _atom_site_disorder_assembly
  _atom_site_disorder_group
  _atom_site_refinement_flags_posn
 O1 O 1.1392(3) 0.06416(15) 0.77617(11) 0.0697(6) Uani 1 d . . .
 O2 O 0.6215(3) -0.02924(17) 0.85859(10) 0.0705(6) Uani 1 d . . .
 O3 O 1.2222(3) -0.12864(14) 0.95987(11) 0.0759(7) Uani 1 d . . .
 O4 O 1.0224(2) -0.24195(14) 0.96055(10) 0.0632(6) Uani 1 d . . .
 O5 O 0.8851(3) -0.03277(14) 0.98955(10) 0.0763(7) Uani 1 d . . .
 N1 N 0.8998(3) 0.01772(14) 0.83267(10) 0.0483(5) Uani 1 d . . .
 N2 N 0.9169(4) 0.11226(15) 0.95085(11) 0.0583(6) Uani 1 d . . .
 H2 H 0.9268 0.1414 0.9164 0.070 Uiso 1 calc . . R
 N3 N 0.9136(4) 0.29503(17) 0.93369(13) 0.0740(8) Uani 1 d . . .
 C1 C 0.8477(4) 0.06027(18) 0.73210(13) 0.0515(7) Uani 1 d . . .
 C2 C 0.8591(5) 0.0913(2) 0.67165(16) 0.0687(9) Uani 1 d . . .
 H2A H 0.9650 0.1089 0.6543 0.082 Uiso 1 calc . . R
 C3 C 0.7059(6) 0.0951(2) 0.63844(17) 0.0825(11) Uani 1 d . . .
 H3 H 0.7096 0.1148 0.5976 0.099 Uiso 1 calc . . R
 C4 C 0.5491(5) 0.0707(2) 0.66338(18) 0.0824(11) Uani 1 d . . .
 H4 H 0.4486 0.0753 0.6396 0.099 Uiso 1 calc . . R
 C5 C 0.5374(4) 0.0388(2) 0.72456(17) 0.0706(9) Uani 1 d . . .
 H5 H 0.4316 0.0213 0.7419 0.085 Uiso 1 calc . . R
 C6 C 0.6904(4) 0.03477(19) 0.75738(14) 0.0545(7) Uani 1 d . . .
 C7 C 0.7216(4) 0.00325(18) 0.82169(14) 0.0519(7) Uani 1 d . . .
 C8 C 0.9853(4) 0.04963(18) 0.77914(14) 0.0517(7) Uani 1 d . . .
 C9 C 0.9909(4) -0.01957(18) 0.88625(13) 0.0487(7) Uani 1 d . . .
 H9 H 1.1126 0.0003 0.8829 0.058 Uiso 1 calc . . R
 C10 C 0.9912(4) -0.12624(17) 0.88529(14) 0.0511(7) Uani 1 d . . .
 H10 H 0.8705 -0.1482 0.8880 0.061 Uiso 1 calc . . R
 C11 C 1.0914(4) -0.16325(19) 0.93977(14) 0.0535(7) Uani 1 d . . .
 C12 C 1.1035(5) -0.2817(2) 1.01473(17) 0.0815(11) Uani 1 d . . .
 H12A H 1.2207 -0.2998 1.0050 0.122 Uiso 1 calc . . GR
 H12B H 1.0385 -0.3352 1.0278 0.122 Uiso 1 calc . . GR
 H12C H 1.1049 -0.2366 1.0473 0.122 Uiso 1 calc . . GR
 C13 C 1.0702(4) -0.16170(18) 0.82550(14) 0.0531(7) Uani 1 d . . .
 C14 C 1.2485(4) -0.1601(2) 0.81601(16) 0.0641(8) Uani 1 d . . .
 H14 H 1.3220 -0.1393 0.8472 0.077 Uiso 1 calc . . R
 C15 C 1.3180(5) -0.1895(2) 0.76032(18) 0.0773(10) Uani 1 d . . .
 H15 H 1.4381 -0.1892 0.7546 0.093 Uiso 1 calc . . R
 C16 C 1.2118(5) -0.2189(2) 0.71371(18) 0.0783(10) Uani 1 d . . .
 H16 H 1.2596 -0.2384 0.6764 0.094 Uiso 1 calc . . R
 C17 C 1.0344(5) -0.2197(2) 0.72189(17) 0.0720(10) Uani 1 d . . .
 H17 H 0.9616 -0.2388 0.6900 0.086 Uiso 1 calc . . R
 C18 C 0.9639(5) -0.19192(19) 0.77802(17) 0.0635(8) Uani 1 d . . .
 H18 H 0.8438 -0.1936 0.7837 0.076 Uiso 1 calc . . R
 C19 C 0.9218(4) 0.01877(19) 0.94743(14) 0.0545(7) Uani 1 d . . .
 C20 C 0.8978(4) 0.16785(19) 1.00360(14) 0.0562(7) Uani 1 d . . .
 C21 C 0.8831(6) 0.1351(2) 1.06215(16) 0.0784(10) Uani 1 d . . .
 H21 H 0.8792 0.0716 1.0695 0.094 Uiso 1 calc . . R
 C22 C 0.8736(6) 0.1983(3) 1.11182(17) 0.0914(12) Uani 1 d . . .
 H22 H 0.8621 0.1753 1.1517 0.110 Uiso 1 calc . . R
 C23 C 0.8807(5) 0.2901(3) 1.10359(17) 0.0798(10) Uani 1 d . . .
 H23 H 0.8765 0.3297 1.1375 0.096 Uiso 1 calc . . R
 C24 C 0.8947(4) 0.3269(2) 1.04346(16) 0.0637(8) Uani 1 d . . .
 C25 C 0.9014(4) 0.2647(2) 0.99312(15) 0.0564(7) Uani 1 d . . .
 C26 C 0.9161(7) 0.3847(2) 0.9246(2) 0.0985(14) Uani 1 d . . .
 H26 H 0.9238 0.4057 0.8841 0.118 Uiso 1 calc . . R
 C27 C 0.9081(6) 0.4511(2) 0.9712(2) 0.0996(13) Uani 1 d . . .
 H27 H 0.9088 0.5141 0.9618 0.120 Uiso 1 calc . . R
 C28 C 0.8993(5) 0.4221(2) 1.03002(19) 0.0784(10) Uani 1 d . . .
 H28 H 0.8962 0.4652 1.0619 0.094 Uiso 1 calc . . R

loop_
  _atom_site_aniso_label
  _atom_site_aniso_U_11
  _atom_site_aniso_U_22
  _atom_site_aniso_U_33
  _atom_site_aniso_U_23
  _atom_site_aniso_U_13
  _atom_site_aniso_U_12
 O1 0.0508(12) 0.0728(13) 0.0856(16) 0.0123(12) 0.0126(11) -0.0032(11)
 O2 0.0532(12) 0.0880(15) 0.0702(14) 0.0071(12) 0.0130(11) -0.0073(12)
 O3 0.0731(15) 0.0687(14) 0.0859(17) 0.0087(12) -0.0211(13) -0.0098(12)
 O4 0.0584(11) 0.0576(12) 0.0736(14) 0.0182(11) -0.0045(11) 0.0008(10)
 O5 0.1107(18) 0.0548(11) 0.0633(14) 0.0042(11) 0.0192(14) -0.0039(13)
 N1 0.0463(12) 0.0458(11) 0.0528(14) 0.0004(10) 0.0047(11) 0.0005(11)
 N2 0.0802(17) 0.0495(13) 0.0453(14) -0.0008(11) 0.0023(14) 0.0014(13)
 N3 0.106(2) 0.0521(14) 0.0638(18) -0.0067(13) 0.0162(17) -0.0018(16)
 C1 0.0604(17) 0.0401(13) 0.0540(18) -0.0029(13) 0.0041(14) 0.0000(13)
 C2 0.088(2) 0.0561(17) 0.062(2) 0.0024(15) 0.0100(19) -0.0037(17)
 C3 0.113(3) 0.074(2) 0.060(2) 0.0030(18) -0.012(2) -0.004(2)
 C4 0.092(3) 0.081(2) 0.074(3) 0.002(2) -0.025(2) -0.002(2)
 C5 0.063(2) 0.069(2) 0.080(3) -0.0037(19) -0.0084(17) -0.0014(17)
 C6 0.0553(16) 0.0469(15) 0.061(2) -0.0054(14) -0.0001(15) 0.0015(14)
 C7 0.0483(16) 0.0487(15) 0.0587(19) -0.0030(14) 0.0061(14) 0.0008(13)
 C8 0.0548(17) 0.0406(14) 0.0597(19) -0.0019(13) 0.0116(15) -0.0029(13)
 C9 0.0468(14) 0.0468(14) 0.0526(17) 0.0006(13) 0.0019(13) 0.0018(12)
 C10 0.0490(14) 0.0449(14) 0.0595(18) -0.0006(14) 0.0021(14) -0.0005(13)
 C11 0.0498(16) 0.0470(15) 0.0636(19) -0.0031(14) 0.0009(15) 0.0033(15)
 C12 0.070(2) 0.083(2) 0.092(3) 0.032(2) -0.005(2) 0.0037(19)
 C13 0.0597(17) 0.0373(13) 0.0622(19) 0.0010(13) -0.0045(16) -0.0004(14)
 C14 0.0650(19) 0.0595(17) 0.068(2) -0.0028(16) 0.0045(16) -0.0016(16)
 C15 0.078(2) 0.071(2) 0.083(3) 0.001(2) 0.020(2) -0.0012(19)
 C16 0.104(3) 0.063(2) 0.067(2) -0.0068(17) 0.016(2) 0.007(2)
 C17 0.099(3) 0.0518(18) 0.065(2) -0.0061(16) -0.010(2) 0.0030(18)
 C18 0.071(2) 0.0454(16) 0.074(2) -0.0016(15) -0.0044(18) 0.0020(15)
 C19 0.0561(16) 0.0479(15) 0.0594(19) -0.0010(15) 0.0014(16) 0.0026(14)
 C20 0.0594(16) 0.0562(16) 0.0530(19) -0.0069(14) 0.0008(15) 0.0054(15)
 C21 0.110(3) 0.068(2) 0.057(2) -0.0006(17) -0.002(2) 0.007(2)
 C22 0.124(3) 0.101(3) 0.050(2) -0.008(2) 0.000(2) 0.010(3)
 C23 0.085(2) 0.088(3) 0.067(2) -0.025(2) -0.006(2) 0.009(2)
 C24 0.0538(16) 0.072(2) 0.065(2) -0.0187(17) 0.0007(16) 0.0043(15)
 C25 0.0510(15) 0.0583(17) 0.060(2) -0.0138(15) 0.0024(15) 0.0002(15)
 C26 0.158(4) 0.055(2) 0.084(3) -0.0082(18) 0.022(3) -0.009(2)
 C27 0.140(4) 0.0540(19) 0.105(3) -0.015(2) 0.021(3) -0.005(2)
 C28 0.081(2) 0.062(2) 0.092(3) -0.0312(19) 0.003(2) -0.0006(18)

_geom_special_details
;
 All esds (except the esd in the dihedral angle between two l.s. planes) 
 are estimated using the full covariance matrix.  The cell esds are taken 
 into account individually in the estimation of esds in distances, angles 
 and torsion angles; correlations between esds in cell parameters are only 
 used when they are defined by crystal symmetry.  An approximate (isotropic) 
 treatment of cell esds is used for estimating esds involving l.s. planes. 
;
loop_
  _geom_bond_atom_site_label_1
  _geom_bond_atom_site_label_2
  _geom_bond_distance
  _geom_bond_site_symmetry_2
  _geom_bond_publ_flag
 O1 C8 1.201(3) . ?
 O2 C7 1.203(3) . ?
 O3 C11 1.202(4) . ?
 O4 C11 1.330(3) . ?
 O4 C12 1.446(4) . ?
 O5 C19 1.209(3) . ?
 N1 C7 1.403(4) . ?
 N1 C8 1.409(3) . ?
 N1 C9 1.457(4) . ?
 N2 H2 0.8600 . ?
 N2 C19 1.350(3) . ?
 N2 C20 1.403(4) . ?
 N3 C25 1.362(4) . ?
 N3 C26 1.308(4) . ?
 C1 C2 1.386(4) . ?
 C1 C6 1.375(4) . ?
 C1 C8 1.475(4) . ?
 C2 H2A 0.9300 . ?
 C2 C3 1.379(5) . ?
 C3 H3 0.9300 . ?
 C3 C4 1.365(5) . ?
 C4 H4 0.9300 . ?
 C4 C5 1.405(5) . ?
 C5 H5 0.9300 . ?
 C5 C6 1.373(4) . ?
 C6 C7 1.484(4) . ?
 C9 H9 0.9800 . ?
 C9 C10 1.537(4) . ?
 C9 C19 1.530(4) . ?
 C10 H10 0.9800 . ?
 C10 C11 1.506(4) . ?
 C10 C13 1.518(4) . ?
 C12 H12A 0.9600 . ?
 C12 H12B 0.9600 . ?
 C12 H12C 0.9600 . ?
 C13 C14 1.383(4) . ?
 C13 C18 1.383(4) . ?
 C14 H14 0.9300 . ?
 C14 C15 1.385(5) . ?
 C15 H15 0.9300 . ?
 C15 C16 1.365(5) . ?
 C16 H16 0.9300 . ?
 C16 C17 1.373(5) . ?
 C17 H17 0.9300 . ?
 C17 C18 1.390(4) . ?
 C18 H18 0.9300 . ?
 C20 C21 1.357(4) . ?
 C20 C25 1.414(4) . ?
 C21 H21 0.9300 . ?
 C21 C22 1.411(5) . ?
 C22 H22 0.9300 . ?
 C22 C23 1.335(5) . ?
 C23 H23 0.9300 . ?
 C23 C24 1.410(5) . ?
 C24 C25 1.412(4) . ?
 C24 C28 1.402(5) . ?
 C26 H26 0.9300 . ?
 C26 C27 1.391(5) . ?
 C27 H27 0.9300 . ?
 C27 C28 1.342(5) . ?
 C28 H28 0.9300 . ?

loop_
  _geom_angle_atom_site_label_1
  _geom_angle_atom_site_label_2
  _geom_angle_atom_site_label_3
  _geom_angle
  _geom_angle_site_symmetry_1
  _geom_angle_site_symmetry_3
  _geom_angle_publ_flag
 C11 O4 C12 116.2(2) . . ?
 C7 N1 C8 111.3(2) . . ?
 C7 N1 C9 123.2(2) . . ?
 C8 N1 C9 123.5(2) . . ?
 C19 N2 H2 115.9 . . ?
 C19 N2 C20 128.1(3) . . ?
 C20 N2 H2 115.9 . . ?
 C26 N3 C25 117.4(3) . . ?
 C2 C1 C8 129.8(3) . . ?
 C6 C1 C2 121.2(3) . . ?
 C6 C1 C8 109.0(2) . . ?
 C1 C2 H2A 121.6 . . ?
 C3 C2 C1 116.8(3) . . ?
 C3 C2 H2A 121.6 . . ?
 C2 C3 H3 118.8 . . ?
 C4 C3 C2 122.4(3) . . ?
 C4 C3 H3 118.8 . . ?
 C3 C4 H4 119.6 . . ?
 C3 C4 C5 120.9(3) . . ?
 C5 C4 H4 119.6 . . ?
 C4 C5 H5 121.7 . . ?
 C6 C5 C4 116.6(3) . . ?
 C6 C5 H5 121.7 . . ?
 C1 C6 C7 108.3(3) . . ?
 C5 C6 C1 122.2(3) . . ?
 C5 C6 C7 129.5(3) . . ?
 O2 C7 N1 124.5(3) . . ?
 O2 C7 C6 129.7(3) . . ?
 N1 C7 C6 105.7(2) . . ?
 O1 C8 N1 124.0(3) . . ?
 O1 C8 C1 130.4(3) . . ?
 N1 C8 C1 105.6(2) . . ?
 N1 C9 H9 106.8 . . ?
 N1 C9 C10 111.0(2) . . ?
 N1 C9 C19 112.9(2) . . ?
 C10 C9 H9 106.8 . . ?
 C19 C9 H9 106.8 . . ?
 C19 C9 C10 111.9(2) . . ?
 C9 C10 H10 108.7 . . ?
 C11 C10 C9 110.1(2) . . ?
 C11 C10 H10 108.7 . . ?
 C11 C10 C13 110.2(2) . . ?
 C13 C10 C9 110.4(2) . . ?
 C13 C10 H10 108.7 . . ?
 O3 C11 O4 124.3(3) . . ?
 O3 C11 C10 124.3(3) . . ?
 O4 C11 C10 111.3(2) . . ?
 O4 C12 H12A 109.5 . . ?
 O4 C12 H12B 109.5 . . ?
 O4 C12 H12C 109.5 . . ?
 H12A C12 H12B 109.5 . . ?
 H12A C12 H12C 109.5 . . ?
 H12B C12 H12C 109.5 . . ?
 C14 C13 C10 121.1(3) . . ?
 C18 C13 C10 120.3(3) . . ?
 C18 C13 C14 118.6(3) . . ?
 C13 C14 H14 119.8 . . ?
 C13 C14 C15 120.3(3) . . ?
 C15 C14 H14 119.8 . . ?
 C14 C15 H15 119.7 . . ?
 C16 C15 C14 120.6(3) . . ?
 C16 C15 H15 119.7 . . ?
 C15 C16 H16 120.0 . . ?
 C15 C16 C17 120.0(4) . . ?
 C17 C16 H16 120.0 . . ?
 C16 C17 H17 120.1 . . ?
 C16 C17 C18 119.8(3) . . ?
 C18 C17 H17 120.1 . . ?
 C13 C18 C17 120.7(3) . . ?
 C13 C18 H18 119.6 . . ?
 C17 C18 H18 119.6 . . ?
 O5 C19 N2 124.4(3) . . ?
 O5 C19 C9 120.8(2) . . ?
 N2 C19 C9 114.7(3) . . ?
 N2 C20 C25 115.5(3) . . ?
 C21 C20 N2 124.8(3) . . ?
 C21 C20 C25 119.6(3) . . ?
 C20 C21 H21 120.3 . . ?
 C20 C21 C22 119.5(3) . . ?
 C22 C21 H21 120.3 . . ?
 C21 C22 H22 118.8 . . ?
 C23 C22 C21 122.4(4) . . ?
 C23 C22 H22 118.8 . . ?
 C22 C23 H23 120.0 . . ?
 C22 C23 C24 119.9(3) . . ?
 C24 C23 H23 120.0 . . ?
 C23 C24 C25 118.5(3) . . ?
 C28 C24 C23 124.2(3) . . ?
 C28 C24 C25 117.3(3) . . ?
 N3 C25 C20 118.0(3) . . ?
 N3 C25 C24 121.9(3) . . ?
 C24 C25 C20 120.1(3) . . ?
 N3 C26 H26 117.6 . . ?
 N3 C26 C27 124.7(4) . . ?
 C27 C26 H26 117.6 . . ?
 C26 C27 H27 120.8 . . ?
 C28 C27 C26 118.4(4) . . ?
 C28 C27 H27 120.8 . . ?
 C24 C28 H28 119.9 . . ?
 C27 C28 C24 120.2(3) . . ?
 C27 C28 H28 119.9 . . ?

loop_
  _geom_torsion_atom_site_label_1
  _geom_torsion_atom_site_label_2
  _geom_torsion_atom_site_label_3
  _geom_torsion_atom_site_label_4
  _geom_torsion
  _geom_torsion_site_symmetry_1
  _geom_torsion_site_symmetry_2
  _geom_torsion_site_symmetry_3
  _geom_torsion_site_symmetry_4
  _geom_torsion_publ_flag
 N1 C9 C10 C11 178.0(2) . . . . ?
 N1 C9 C10 C13 56.1(3) . . . . ?
 N1 C9 C19 O5 130.7(3) . . . . ?
 N1 C9 C19 N2 -53.3(3) . . . . ?
 N2 C20 C21 C22 176.7(3) . . . . ?
 N2 C20 C25 N3 3.3(4) . . . . ?
 N2 C20 C25 C24 -175.9(3) . . . . ?
 N3 C26 C27 C28 0.9(8) . . . . ?
 C1 C2 C3 C4 0.8(5) . . . . ?
 C1 C6 C7 O2 -175.6(3) . . . . ?
 C1 C6 C7 N1 3.7(3) . . . . ?
 C2 C1 C6 C5 -0.1(4) . . . . ?
 C2 C1 C6 C7 178.9(2) . . . . ?
 C2 C1 C8 O1 -1.0(5) . . . . ?
 C2 C1 C8 N1 178.5(3) . . . . ?
 C2 C3 C4 C5 -1.2(6) . . . . ?
 C3 C4 C5 C6 0.8(5) . . . . ?
 C4 C5 C6 C1 -0.2(5) . . . . ?
 C4 C5 C6 C7 -179.0(3) . . . . ?
 C5 C6 C7 O2 3.3(5) . . . . ?
 C5 C6 C7 N1 -177.4(3) . . . . ?
 C6 C1 C2 C3 -0.2(4) . . . . ?
 C6 C1 C8 O1 180.0(3) . . . . ?
 C6 C1 C8 N1 -0.5(3) . . . . ?
 C7 N1 C8 O1 -177.4(3) . . . . ?
 C7 N1 C8 C1 3.0(3) . . . . ?
 C7 N1 C9 C10 63.7(3) . . . . ?
 C7 N1 C9 C19 -62.9(3) . . . . ?
 C8 N1 C7 O2 175.2(3) . . . . ?
 C8 N1 C7 C6 -4.1(3) . . . . ?
 C8 N1 C9 C10 -98.6(3) . . . . ?
 C8 N1 C9 C19 134.7(3) . . . . ?
 C8 C1 C2 C3 -179.1(3) . . . . ?
 C8 C1 C6 C5 179.0(3) . . . . ?
 C8 C1 C6 C7 -2.0(3) . . . . ?
 C9 N1 C7 O2 11.0(4) . . . . ?
 C9 N1 C7 C6 -168.4(2) . . . . ?
 C9 N1 C8 O1 -13.3(4) . . . . ?
 C9 N1 C8 C1 167.2(2) . . . . ?
 C9 C10 C11 O3 -37.9(4) . . . . ?
 C9 C10 C11 O4 145.7(2) . . . . ?
 C9 C10 C13 C14 76.1(3) . . . . ?
 C9 C10 C13 C18 -100.6(3) . . . . ?
 C10 C9 C19 O5 4.5(4) . . . . ?
 C10 C9 C19 N2 -179.5(3) . . . . ?
 C10 C13 C14 C15 -177.6(3) . . . . ?
 C10 C13 C18 C17 176.5(2) . . . . ?
 C11 C10 C13 C14 -45.7(3) . . . . ?
 C11 C10 C13 C18 137.6(3) . . . . ?
 C12 O4 C11 O3 6.3(4) . . . . ?
 C12 O4 C11 C10 -177.3(2) . . . . ?
 C13 C10 C11 O3 84.1(3) . . . . ?
 C13 C10 C11 O4 -92.3(3) . . . . ?
 C13 C14 C15 C16 1.1(5) . . . . ?
 C14 C13 C18 C17 -0.3(4) . . . . ?
 C14 C15 C16 C17 -0.1(5) . . . . ?
 C15 C16 C17 C18 -1.0(5) . . . . ?
 C16 C17 C18 C13 1.2(5) . . . . ?
 C18 C13 C14 C15 -0.9(5) . . . . ?
 C19 N2 C20 C21 1.1(5) . . . . ?
 C19 N2 C20 C25 178.6(3) . . . . ?
 C19 C9 C10 C11 -54.8(3) . . . . ?
 C19 C9 C10 C13 -176.7(2) . . . . ?
 C20 N2 C19 O5 11.1(5) . . . . ?
 C20 N2 C19 C9 -164.8(3) . . . . ?
 C20 C21 C22 C23 -0.8(7) . . . . ?
 C21 C20 C25 N3 -179.0(3) . . . . ?
 C21 C20 C25 C24 1.8(5) . . . . ?
 C21 C22 C23 C24 1.3(7) . . . . ?
 C22 C23 C24 C25 -0.2(6) . . . . ?
 C22 C23 C24 C28 178.6(4) . . . . ?
 C23 C24 C25 N3 179.5(3) . . . . ?
 C23 C24 C25 C20 -1.3(4) . . . . ?
 C23 C24 C28 C27 -178.2(4) . . . . ?
 C25 N3 C26 C27 0.3(7) . . . . ?
 C25 C20 C21 C22 -0.8(6) . . . . ?
 C25 C24 C28 C27 0.6(6) . . . . ?
 C26 N3 C25 C20 179.8(4) . . . . ?
 C26 N3 C25 C24 -1.1(5) . . . . ?
 C26 C27 C28 C24 -1.3(7) . . . . ?
 C28 C24 C25 N3 0.6(5) . . . . ?
 C28 C24 C25 C20 179.8(3) . . . . ?
