# Supplementary material for: Stereoselective alkoxycarbonylation of unactivated C(sp3)–H bonds with alkyl chloroformates via Pd(II)/Pd(IV) catalysis
Source: Nat Commun. 2016 Sep 28;7:12901. doi: 10.1038/ncomms12901 (PMC5052708; doi:10.1038/ncomms12901)
Supplement: Supplementary Data 4 — X-ray CIF file for compound 3d (CCDC 1486599) [file ncomms12901-s5.cif]

data_160608_lg3_157_4
_audit_creation_date              2016-06-08
_audit_creation_method
;
Olex2 1.2
(compiled 2014.03.20 svn.r2914 for OlexSys, GUI svn.r4816)
;
_publ_contact_author_address      ?
_publ_contact_author_email        ?
_publ_contact_author_name         ''
_publ_contact_author_phone        ?
_publ_section_references
;
Dolomanov, O.V., Bourhis, L.J., Gildea, R.J, Howard, J.A.K. & Puschmann, H.
 (2009), J. Appl. Cryst. 42, 339-341.

Sheldrick, G.M. (2008). Acta Cryst. A64, 112-122.
;
_chemical_name_common             ?
_chemical_name_systematic
;
 ? 
;
_chemical_formula_moiety          'C33 H31 N3 O5'
_chemical_formula_sum             'C33 H31 N3 O5'
_chemical_formula_weight          549.61
_chemical_absolute_configuration  unk
_chemical_melting_point           ?
_chemical_oxdiff_formula          'c10 h10 n2 o8'
loop_
  _atom_type_symbol
  _atom_type_description
  _atom_type_scat_dispersion_real
  _atom_type_scat_dispersion_imag
  _atom_type_scat_source
 'C' 'C' 0.0033 0.0016 'International Tables Vol C Tables 4.2.6.8 and 6.1.1.4'
 'H' 'H' 0.0000 0.0000 'International Tables Vol C Tables 4.2.6.8 and 6.1.1.4'
 'N' 'N' 0.0061 0.0033 'International Tables Vol C Tables 4.2.6.8 and 6.1.1.4'
 'O' 'O' 0.0106 0.0060 'International Tables Vol C Tables 4.2.6.8 and 6.1.1.4'

_space_group_crystal_system       'monoclinic'
_space_group_IT_number            4
_space_group_name_H-M_alt         'P 1 21 1'
_space_group_name_Hall            'P 2yb'
loop_
  _space_group_symop_id
  _space_group_symop_operation_xyz
 1 'x, y, z'
 2 '-x, y+1/2, -z'

_cell_length_a                    9.2583(12)
_cell_length_b                    14.0257(14)
_cell_length_c                    12.1921(12)
_cell_angle_alpha                 90.00
_cell_angle_beta                  110.498(12)
_cell_angle_gamma                 90.00
_cell_volume                      1483.0(3)
_cell_formula_units_Z             2
_cell_measurement_reflns_used     1562
_cell_measurement_temperature     293(2)
_cell_measurement_theta_max       29.4396
_cell_measurement_theta_min       3.4043
_exptl_absorpt_coefficient_mu     0.084
_exptl_absorpt_correction_T_max   1.00000
_exptl_absorpt_correction_T_min   0.96262
_exptl_absorpt_correction_type    multi-scan
_exptl_absorpt_process_details
;
CrysAlisPro, Agilent Technologies,
Version 1.171.35.11 (release 16-05-2011 CrysAlis171 .NET)
(compiled May 16 2011,17:55:39)
Empirical absorption correction using spherical harmonics,
 implemented in SCALE3 ABSPACK scaling algorithm.
;
_exptl_crystal_colour             colourless
_exptl_crystal_colour_primary     colourless
_exptl_crystal_density_diffrn     1.231
_exptl_crystal_density_meas       ?
_exptl_crystal_density_method     'not measured'
_exptl_crystal_description        block
_exptl_crystal_F_000              580
_exptl_crystal_size_max           0.48
_exptl_crystal_size_mid           0.43
_exptl_crystal_size_min           0.32
_exptl_special_details
;
 ? 
;
_diffrn_reflns_av_R_equivalents   0.0379
_diffrn_reflns_av_unetI/netI      0.0504
_diffrn_reflns_limit_h_max        11
_diffrn_reflns_limit_h_min        -10
_diffrn_reflns_limit_k_max        16
_diffrn_reflns_limit_k_min        -16
_diffrn_reflns_limit_l_max        14
_diffrn_reflns_limit_l_min        -11
_diffrn_reflns_number             6438
_diffrn_reflns_theta_full         25.35
_diffrn_reflns_theta_max          25.35
_diffrn_reflns_theta_min          3.41
_diffrn_ambient_temperature       293.15
_diffrn_detector_area_resol_mean  10.3592
_diffrn_measured_fraction_theta_full 0.995
_diffrn_measured_fraction_theta_max 0.995
_diffrn_measurement_device_type   'Xcalibur, Atlas, Gemini ultra'
_diffrn_measurement_method        '\w scans'
_diffrn_orient_matrix_UB_11       -0.0140822000
_diffrn_orient_matrix_UB_12       0.0322553000
_diffrn_orient_matrix_UB_13       -0.0473992000
_diffrn_orient_matrix_UB_21       -0.0094680000
_diffrn_orient_matrix_UB_22       -0.0388816000
_diffrn_orient_matrix_UB_23       -0.0391003000
_diffrn_orient_matrix_UB_31       -0.0800182000
_diffrn_orient_matrix_UB_32       -0.0010230000
_diffrn_orient_matrix_UB_33       -0.0092117000
_diffrn_radiation_monochromator   graphite
_diffrn_radiation_type            MoK\a
_diffrn_radiation_wavelength      0.71073
_diffrn_source                    'Enhance (Mo) X-ray Source'
_diffrn_standards_decay_%         ?
_diffrn_standards_interval_count  ?
_diffrn_standards_interval_time   ?
_diffrn_standards_number          ?
_reflns_number_gt                 2207
_reflns_number_total              2816
_reflns_odcompleteness_completeness 99.50
_reflns_odcompleteness_iscentric  1
_reflns_odcompleteness_theta      26.32
_reflns_threshold_expression      >2sigma(I)
_computing_cell_refinement
;
CrysAlisPro, Agilent Technologies,
Version 1.171.35.11 (release 16-05-2011 CrysAlis171 .NET)
(compiled May 16 2011,17:55:39)
;
_computing_data_collection
;
CrysAlisPro, Agilent Technologies,
Version 1.171.35.11 (release 16-05-2011 CrysAlis171 .NET)
(compiled May 16 2011,17:55:39)
;
_computing_data_reduction
;
CrysAlisPro, Agilent Technologies,
Version 1.171.35.11 (release 16-05-2011 CrysAlis171 .NET)
(compiled May 16 2011,17:55:39)
;
_computing_molecular_graphics     'Olex2 (Dolomanov et al., 2009)'
_computing_publication_material   'Olex2 (Dolomanov et al., 2009)'
_computing_structure_refinement   'ShelXL (Sheldrick, 2008)'
_computing_structure_solution     'ShelXS (Sheldrick, 2008)'
_refine_diff_density_max          0.234
_refine_diff_density_min          -0.148
_refine_diff_density_rms          0.033
_refine_ls_abs_structure_details  'Flack H D (1983), Acta Cryst. A39, 876-881'
_refine_ls_abs_structure_Flack    0.0(19)
_refine_ls_extinction_coef        0.030(4)
_refine_ls_extinction_expression  'Fc^*^=kFc[1+0.001xFc^2^\l^3^/sin(2\q)]^-1/4^'
_refine_ls_extinction_method      SHELXL
_refine_ls_goodness_of_fit_ref    1.091
_refine_ls_hydrogen_treatment     constr
_refine_ls_matrix_type            full
_refine_ls_number_parameters      406
_refine_ls_number_reflns          2816
_refine_ls_number_restraints      133
_refine_ls_R_factor_all           0.0720
_refine_ls_R_factor_gt            0.0509
_refine_ls_restrained_S_all       1.097
_refine_ls_shift/su_max           0.001
_refine_ls_shift/su_mean          0.000
_refine_ls_structure_factor_coef  Fsqd
_refine_ls_weighting_details
'calc w=1/[\s^2^(Fo^2^)+(0.0480P)^2^+0.2136P] where P=(Fo^2^+2Fc^2^)/3'
_refine_ls_weighting_scheme       calc
_refine_ls_wR_factor_gt           0.1070
_refine_ls_wR_factor_ref          0.1250
_refine_special_details
;
 Refinement of F^2^ against ALL reflections.  The weighted R-factor wR and 
 goodness of fit S are based on F^2^, conventional R-factors R are based 
 on F, with F set to zero for negative F^2^. The threshold expression of 
 F^2^ > 2sigma(F^2^) is used only for calculating R-factors(gt) etc. and is 
 not relevant to the choice of reflections for refinement.  R-factors based 
 on F^2^ are statistically about twice as large as those based on F, and R- 
 factors based on ALL data will be even larger. 
;
_olex2_refinement_description
;
1. Fixed Uiso
 At 1.2 times of:
  All C(H) groups, All C(H,H) groups, All N(H) groups
 At 1.5 times of:
  All C(H,H,H) groups
2. Restrained distances
 C27-C29A
 1.53 with sigma of 0.02
 C27-C30
 1.53 with sigma of 0.02
 C30A-C27
 1.53 with sigma of 0.02
 C27-C28
 1.53 with sigma of 0.02
 C27-C28A
 1.53 with sigma of 0.02
 C27-C29
 1.53 with sigma of 0.02
3. Uiso/Uaniso restraints and constraints
C27 \\sim C28 \\sim C29 \\sim C30 \\sim C30A \\sim C28A \\sim C29A: within 3.8A
with sigma of 0.01 and sigma for terminal atoms of 0.02
4. Others
 Sof(C30A)=Sof(H30D)=Sof(H30E)=Sof(H30F)=Sof(C28A)=Sof(H28D)=Sof(H28E)=
 Sof(H28F)=Sof(C29A)=Sof(H29D)=Sof(H29E)=Sof(H29F)=1-FVAR(1)
 Sof(C28)=Sof(H28A)=Sof(H28B)=Sof(H28C)=Sof(C29)=Sof(H29A)=Sof(H29B)=Sof(H29C)=
 Sof(C30)=Sof(H30A)=Sof(H30B)=Sof(H30C)=FVAR(1)
5.a Ternary CH refined with riding coordinates:
 C9(H9), C20(H20)
5.b Secondary CH2 refined with riding coordinates:
 C32(H32A,H32B)
5.c Aromatic/amide H refined with riding coordinates:
 N2(H2), C1(H1), C2(H2A), C3(H3), C4(H4), C12(H12), C13(H13), C14(H14),
 C17(H17), C18(H18), C19(H19), C22(H22), C23(H23), C25(H25), C26(H26)
5.d Idealised Me refined as rotating group:
 C28(H28A,H28B,H28C), C29(H29A,H29B,H29C), C30(H30A,H30B,H30C), C33(H33A,H33B,
 H33C), C30A(H30D,H30E,H30F), C28A(H28D,H28E,H28F), C29A(H29D,H29E,H29F)
;
_atom_sites_solution_hydrogens    geom
_atom_sites_solution_primary      direct
_atom_sites_solution_secondary    difmap
loop_
  _atom_site_label
  _atom_site_type_symbol
  _atom_site_fract_x
  _atom_site_fract_y
  _atom_site_fract_z
  _atom_site_U_iso_or_equiv
  _atom_site_adp_type
  _atom_site_occupancy
  _atom_site_calc_flag
  _atom_site_disorder_assembly
  _atom_site_disorder_group
  _atom_site_refinement_flags_posn
 O1 O 0.1735(3) 0.7717(2) 0.3496(3) 0.0640(9) Uani 1 d . . .
 O2 O 0.5482(3) 0.5653(3) 0.5581(3) 0.0694(9) Uani 1 d . . .
 O3 O 0.0821(3) 0.6937(2) 0.5790(3) 0.0670(9) Uani 1 d . . .
 O4 O 0.0374(3) 0.4717(3) 0.5447(3) 0.0678(9) Uani 1 d . . .
 O5 O -0.1604(3) 0.4933(2) 0.3796(2) 0.0550(8) Uani 1 d . . .
 N1 N 0.3310(3) 0.6502(2) 0.4532(2) 0.0421(7) Uani 1 d . . .
 N2 N 0.3156(4) 0.6385(3) 0.6960(3) 0.0537(9) Uani 1 d . . .
 H2 H 0.3954 0.6086 0.6933 0.064 Uiso 1 calc . . R
 N3 N 0.5401(4) 0.5690(4) 0.8786(3) 0.0697(11) Uani 1 d . . .
 C1 C 0.4820(6) 0.8457(4) 0.3252(4) 0.0633(12) Uani 1 d . . .
 H1 H 0.4069 0.8897 0.2853 0.076 Uiso 1 calc . . R
 C2 C 0.6339(7) 0.8552(4) 0.3320(5) 0.0752(16) Uani 1 d . . .
 H2A H 0.6606 0.9063 0.2944 0.090 Uiso 1 calc . . R
 C3 C 0.7470(6) 0.7911(4) 0.3928(5) 0.0732(14) Uani 1 d . . .
 H3 H 0.8476 0.7998 0.3950 0.088 Uiso 1 calc . . R
 C4 C 0.7129(5) 0.7143(4) 0.4503(4) 0.0661(13) Uani 1 d . . .
 H4 H 0.7889 0.6717 0.4927 0.079 Uiso 1 calc . . R
 C5 C 0.5609(5) 0.7032(3) 0.4421(4) 0.0524(10) Uani 1 d . . .
 C6 C 0.4475(5) 0.7677(3) 0.3804(3) 0.0494(10) Uani 1 d . . .
 C7 C 0.2985(5) 0.7351(3) 0.3883(3) 0.0470(10) Uani 1 d . . .
 C8 C 0.4897(5) 0.6305(3) 0.4929(4) 0.0484(10) Uani 1 d . . .
 C9 C 0.2252(4) 0.5941(3) 0.4921(3) 0.0425(9) Uani 1 d . . .
 H9 H 0.2772 0.5339 0.5235 0.051 Uiso 1 calc . . R
 C10 C 0.1975(4) 0.6470(3) 0.5939(3) 0.0468(9) Uani 1 d . . .
 C11 C 0.3249(5) 0.6725(3) 0.8066(3) 0.0563(11) Uani 1 d . . .
 C12 C 0.2267(6) 0.7378(4) 0.8250(4) 0.0690(13) Uani 1 d . . .
 H12 H 0.1477 0.7637 0.7619 0.083 Uiso 1 calc . . R
 C13 C 0.2453(7) 0.7659(5) 0.9398(5) 0.0881(17) Uani 1 d . . .
 H13 H 0.1793 0.8114 0.9517 0.106 Uiso 1 calc . . R
 C14 C 0.3572(8) 0.7281(5) 1.0332(5) 0.092(2) Uani 1 d . . .
 H14 H 0.3656 0.7464 1.1085 0.111 Uiso 1 calc . . R
 C15 C 0.4608(6) 0.6614(4) 1.0172(4) 0.0746(15) Uani 1 d . . .
 C16 C 0.4448(5) 0.6332(4) 0.9015(3) 0.0592(12) Uani 1 d . . .
 C17 C 0.6511(6) 0.5316(5) 0.9682(4) 0.0889(18) Uani 1 d . . .
 H17 H 0.7183 0.4882 0.9539 0.107 Uiso 1 calc . . R
 C18 C 0.6713(8) 0.5553(6) 1.0853(5) 0.105(2) Uani 1 d . . .
 H18 H 0.7495 0.5264 1.1463 0.126 Uiso 1 calc . . R
 C19 C 0.5787(9) 0.6191(6) 1.1093(5) 0.101(2) Uani 1 d . . .
 H19 H 0.5929 0.6350 1.1864 0.121 Uiso 1 calc . . R
 C20 C 0.0742(4) 0.5692(3) 0.3951(3) 0.0413(9) Uani 1 d . . .
 H20 H 0.0160 0.6281 0.3670 0.050 Uiso 1 calc . . R
 C21 C 0.0995(4) 0.5196(3) 0.2922(3) 0.0426(9) Uani 1 d . . .
 C22 C 0.1352(5) 0.4245(3) 0.2943(4) 0.0588(11) Uani 1 d . . .
 H22 H 0.1454 0.3890 0.3611 0.071 Uiso 1 calc . . R
 C23 C 0.1559(6) 0.3807(4) 0.2011(5) 0.0731(14) Uani 1 d . . .
 H23 H 0.1811 0.3163 0.2066 0.088 Uiso 1 calc . . R
 C24 C 0.1407(5) 0.4294(4) 0.0975(4) 0.0648(13) Uani 1 d A . .
 C25 C 0.1061(6) 0.5241(4) 0.0968(4) 0.0742(14) Uani 1 d . . .
 H25 H 0.0949 0.5598 0.0300 0.089 Uiso 1 calc . . R
 C26 C 0.0870(6) 0.5688(3) 0.1917(4) 0.0634(12) Uani 1 d . . .
 H26 H 0.0652 0.6337 0.1876 0.076 Uiso 1 calc . . R
 C27 C 0.1649(6) 0.3818(5) -0.0078(5) 0.0869(17) Uani 1 d . . D
 C28 C 0.1729(17) 0.2670(8) 0.0167(12) 0.103(3) Uani 0.546(11) d A 1 D
 H28A H 0.2596 0.2529 0.0859 0.154 Uiso 0.546(11) calc A 1 GR
 H28B H 0.1839 0.2340 -0.0489 0.154 Uiso 0.546(11) calc A 1 GR
 H28C H 0.0798 0.2466 0.0275 0.154 Uiso 0.546(11) calc A 1 GR
 C29 C 0.0274(14) 0.3922(13) -0.1099(10) 0.107(4) Uani 0.546(11) d A 1 D
 H29A H -0.0596 0.3679 -0.0932 0.161 Uiso 0.546(11) calc A 1 GR
 H29B H 0.0391 0.3572 -0.1740 0.161 Uiso 0.546(11) calc A 1 GR
 H29C H 0.0112 0.4584 -0.1305 0.161 Uiso 0.546(11) calc A 1 GR
 C30 C 0.3200(17) 0.4012(19) -0.0119(18) 0.097(4) Uani 0.546(11) d A 1 D
 H30A H 0.3269 0.4670 -0.0311 0.145 Uiso 0.546(11) calc A 1 GR
 H30B H 0.3371 0.3616 -0.0704 0.145 Uiso 0.546(11) calc A 1 GR
 H30C H 0.3967 0.3876 0.0631 0.145 Uiso 0.546(11) calc A 1 GR
 C31 C -0.0156(5) 0.5067(3) 0.4491(3) 0.0475(10) Uani 1 d . . .
 C32 C -0.2506(5) 0.4295(4) 0.4264(4) 0.0666(13) Uani 1 d . . .
 H32A H -0.2590 0.4562 0.4973 0.080 Uiso 1 calc . . R
 H32B H -0.2008 0.3678 0.4449 0.080 Uiso 1 calc . . R
 C33 C -0.4071(6) 0.4192(5) 0.3348(5) 0.0924(18) Uani 1 d . . .
 H33A H -0.3976 0.3916 0.2655 0.139 Uiso 1 calc . . GR
 H33B H -0.4548 0.4807 0.3164 0.139 Uiso 1 calc . . GR
 H33C H -0.4693 0.3785 0.3635 0.139 Uiso 1 calc . . GR
 C30A C 0.3353(19) 0.380(2) 0.016(2) 0.095(5) Uani 0.454(11) d A 2 D
 H30D H 0.3772 0.4428 0.0398 0.143 Uiso 0.454(11) calc A 2 GR
 H30E H 0.3538 0.3620 -0.0537 0.143 Uiso 0.454(11) calc A 2 GR
 H30F H 0.3839 0.3355 0.0773 0.143 Uiso 0.454(11) calc A 2 GR
 C28A C 0.080(2) 0.2955(13) -0.0514(15) 0.103(4) Uani 0.454(11) d A 2 D
 H28D H 0.0892 0.2535 0.0128 0.154 Uiso 0.454(11) calc A 2 GR
 H28E H 0.1211 0.2648 -0.1046 0.154 Uiso 0.454(11) calc A 2 GR
 H28F H -0.0265 0.3107 -0.0917 0.154 Uiso 0.454(11) calc A 2 GR
 C29A C 0.0969(18) 0.4517(12) -0.1264(10) 0.097(4) Uani 0.454(11) d A 2 D
 H29D H -0.0067 0.4707 -0.1369 0.145 Uiso 0.454(11) calc A 2 GR
 H29E H 0.0977 0.4171 -0.1942 0.145 Uiso 0.454(11) calc A 2 GR
 H29F H 0.1609 0.5072 -0.1161 0.145 Uiso 0.454(11) calc A 2 GR

loop_
  _atom_site_aniso_label
  _atom_site_aniso_U_11
  _atom_site_aniso_U_22
  _atom_site_aniso_U_33
  _atom_site_aniso_U_23
  _atom_site_aniso_U_13
  _atom_site_aniso_U_12
 O1 0.0553(18) 0.0607(18) 0.0655(19) 0.0088(16) 0.0080(15) 0.0113(15)
 O2 0.0516(17) 0.075(2) 0.078(2) 0.0214(19) 0.0187(15) 0.0166(17)
 O3 0.0562(18) 0.085(2) 0.0533(17) -0.0113(16) 0.0112(14) 0.0220(17)
 O4 0.0620(19) 0.089(2) 0.0486(17) 0.0203(17) 0.0152(15) 0.0034(17)
 O5 0.0480(16) 0.0670(19) 0.0467(15) 0.0028(14) 0.0125(13) -0.0039(14)
 N1 0.0408(16) 0.0466(17) 0.0365(16) 0.0008(15) 0.0105(13) 0.0066(15)
 N2 0.0430(17) 0.081(2) 0.0326(16) -0.0078(17) 0.0075(14) 0.0119(18)
 N3 0.053(2) 0.096(3) 0.047(2) 0.005(2) 0.0004(18) -0.006(2)
 C1 0.082(3) 0.058(3) 0.048(3) -0.011(2) 0.020(2) -0.010(3)
 C2 0.104(4) 0.063(3) 0.069(3) -0.021(3) 0.045(3) -0.038(3)
 C3 0.075(3) 0.071(3) 0.081(4) -0.021(3) 0.037(3) -0.020(3)
 C4 0.055(3) 0.072(3) 0.074(3) -0.012(3) 0.026(2) -0.006(2)
 C5 0.052(2) 0.058(3) 0.048(2) -0.008(2) 0.018(2) -0.003(2)
 C6 0.063(3) 0.047(2) 0.038(2) -0.0087(19) 0.0169(19) -0.010(2)
 C7 0.052(2) 0.050(2) 0.0329(19) -0.0060(18) 0.0080(17) 0.007(2)
 C8 0.044(2) 0.052(2) 0.046(2) -0.001(2) 0.0115(17) 0.005(2)
 C9 0.044(2) 0.048(2) 0.0331(19) 0.0003(17) 0.0103(16) 0.0063(18)
 C10 0.041(2) 0.054(2) 0.042(2) -0.0012(19) 0.0106(17) 0.002(2)
 C11 0.057(2) 0.075(3) 0.038(2) -0.009(2) 0.017(2) -0.010(2)
 C12 0.068(3) 0.087(4) 0.055(3) -0.021(3) 0.025(2) -0.005(3)
 C13 0.100(4) 0.109(4) 0.071(4) -0.036(3) 0.049(3) -0.020(4)
 C14 0.114(5) 0.121(5) 0.051(3) -0.038(3) 0.041(3) -0.045(4)
 C15 0.079(3) 0.100(4) 0.038(2) -0.012(3) 0.013(2) -0.039(3)
 C16 0.059(3) 0.077(3) 0.037(2) -0.006(2) 0.0106(19) -0.025(3)
 C17 0.064(3) 0.120(5) 0.060(3) 0.020(3) -0.005(3) -0.001(3)
 C18 0.089(4) 0.142(6) 0.050(3) 0.023(4) -0.017(3) -0.043(5)
 C19 0.119(5) 0.132(6) 0.038(3) -0.011(3) 0.011(3) -0.057(5)
 C20 0.0417(19) 0.0438(19) 0.0351(19) 0.0035(17) 0.0092(16) 0.0028(18)
 C21 0.040(2) 0.051(2) 0.0349(19) -0.0050(18) 0.0103(16) -0.0036(18)
 C22 0.075(3) 0.048(2) 0.054(3) -0.003(2) 0.023(2) 0.007(2)
 C23 0.081(3) 0.054(3) 0.081(4) -0.017(3) 0.025(3) 0.006(3)
 C24 0.053(2) 0.077(3) 0.066(3) -0.035(3) 0.023(2) -0.017(3)
 C25 0.102(4) 0.083(4) 0.047(3) -0.013(2) 0.037(3) -0.021(3)
 C26 0.093(3) 0.051(2) 0.044(2) 0.001(2) 0.022(2) 0.002(3)
 C27 0.075(3) 0.121(4) 0.077(3) -0.053(3) 0.041(3) -0.025(3)
 C28 0.105(7) 0.120(7) 0.098(7) -0.061(6) 0.055(5) -0.019(6)
 C29 0.112(7) 0.142(8) 0.075(6) -0.050(6) 0.041(5) -0.030(6)
 C30 0.098(6) 0.134(9) 0.079(8) -0.039(7) 0.056(5) -0.039(6)
 C31 0.047(2) 0.057(2) 0.036(2) -0.003(2) 0.0105(17) 0.006(2)
 C32 0.059(3) 0.073(3) 0.072(3) 0.011(3) 0.029(2) -0.006(2)
 C33 0.066(3) 0.119(5) 0.090(4) -0.006(4) 0.025(3) -0.033(3)
 C30A 0.095(7) 0.128(9) 0.083(8) -0.045(7) 0.056(6) -0.028(7)
 C28A 0.111(7) 0.130(8) 0.082(7) -0.055(7) 0.051(6) -0.048(7)
 C29A 0.102(7) 0.141(8) 0.062(5) -0.045(6) 0.047(5) -0.018(7)

_geom_special_details
;
 All esds (except the esd in the dihedral angle between two l.s. planes) 
 are estimated using the full covariance matrix.  The cell esds are taken 
 into account individually in the estimation of esds in distances, angles 
 and torsion angles; correlations between esds in cell parameters are only 
 used when they are defined by crystal symmetry.  An approximate (isotropic) 
 treatment of cell esds is used for estimating esds involving l.s. planes. 
;
loop_
  _geom_bond_atom_site_label_1
  _geom_bond_atom_site_label_2
  _geom_bond_distance
  _geom_bond_site_symmetry_2
  _geom_bond_publ_flag
 O1 C7 1.201(4) . ?
 O2 C8 1.209(5) . ?
 O3 C10 1.211(5) . ?
 O4 C31 1.201(4) . ?
 O5 C31 1.325(5) . ?
 O5 C32 1.468(5) . ?
 N1 C7 1.403(5) . ?
 N1 C8 1.405(5) . ?
 N1 C9 1.459(5) . ?
 N2 H2 0.8600 . ?
 N2 C10 1.344(5) . ?
 N2 C11 1.404(5) . ?
 N3 C16 1.357(6) . ?
 N3 C17 1.319(6) . ?
 C1 H1 0.9300 . ?
 C1 C2 1.386(7) . ?
 C1 C6 1.379(6) . ?
 C2 H2A 0.9300 . ?
 C2 C3 1.383(8) . ?
 C3 H3 0.9300 . ?
 C3 C4 1.381(7) . ?
 C4 H4 0.9300 . ?
 C4 C5 1.384(6) . ?
 C5 C6 1.390(6) . ?
 C5 C8 1.464(6) . ?
 C6 C7 1.488(6) . ?
 C9 H9 0.9800 . ?
 C9 C10 1.542(5) . ?
 C9 C20 1.522(5) . ?
 C11 C12 1.363(6) . ?
 C11 C16 1.405(6) . ?
 C12 H12 0.9300 . ?
 C12 C13 1.405(6) . ?
 C13 H13 0.9300 . ?
 C13 C14 1.351(8) . ?
 C14 H14 0.9300 . ?
 C14 C15 1.401(8) . ?
 C15 C16 1.422(6) . ?
 C15 C19 1.394(8) . ?
 C17 H17 0.9300 . ?
 C17 C18 1.413(9) . ?
 C18 H18 0.9300 . ?
 C18 C19 1.340(10) . ?
 C19 H19 0.9300 . ?
 C20 H20 0.9800 . ?
 C20 C21 1.522(5) . ?
 C20 C31 1.509(5) . ?
 C21 C22 1.373(6) . ?
 C21 C26 1.375(5) . ?
 C22 H22 0.9300 . ?
 C22 C23 1.363(6) . ?
 C23 H23 0.9300 . ?
 C23 C24 1.399(7) . ?
 C24 C25 1.366(7) . ?
 C24 C27 1.531(7) . ?
 C25 H25 0.9300 . ?
 C25 C26 1.380(6) . ?
 C26 H26 0.9300 . ?
 C27 C28 1.634(13) . ?
 C27 C29 1.443(11) . ?
 C27 C30 1.480(15) . ?
 C27 C30A 1.501(17) . ?
 C27 C28A 1.439(13) . ?
 C27 C29A 1.677(13) . ?
 C28 H28A 0.9600 . ?
 C28 H28B 0.9600 . ?
 C28 H28C 0.9600 . ?
 C29 H29A 0.9600 . ?
 C29 H29B 0.9600 . ?
 C29 H29C 0.9600 . ?
 C30 H30A 0.9600 . ?
 C30 H30B 0.9600 . ?
 C30 H30C 0.9600 . ?
 C32 H32A 0.9700 . ?
 C32 H32B 0.9700 . ?
 C32 C33 1.494(7) . ?
 C33 H33A 0.9600 . ?
 C33 H33B 0.9600 . ?
 C33 H33C 0.9600 . ?
 C30A H30D 0.9600 . ?
 C30A H30E 0.9600 . ?
 C30A H30F 0.9600 . ?
 C28A H28D 0.9600 . ?
 C28A H28E 0.9600 . ?
 C28A H28F 0.9600 . ?
 C29A H29D 0.9600 . ?
 C29A H29E 0.9600 . ?
 C29A H29F 0.9600 . ?

loop_
  _geom_angle_atom_site_label_1
  _geom_angle_atom_site_label_2
  _geom_angle_atom_site_label_3
  _geom_angle
  _geom_angle_site_symmetry_1
  _geom_angle_site_symmetry_3
  _geom_angle_publ_flag
 C31 O5 C32 115.1(3) . . ?
 C7 N1 C8 110.7(3) . . ?
 C7 N1 C9 127.3(3) . . ?
 C8 N1 C9 121.5(3) . . ?
 C10 N2 H2 116.0 . . ?
 C10 N2 C11 128.0(4) . . ?
 C11 N2 H2 116.0 . . ?
 C17 N3 C16 117.9(4) . . ?
 C2 C1 H1 121.6 . . ?
 C6 C1 H1 121.6 . . ?
 C6 C1 C2 116.8(5) . . ?
 C1 C2 H2A 118.9 . . ?
 C3 C2 C1 122.1(5) . . ?
 C3 C2 H2A 118.9 . . ?
 C2 C3 H3 119.5 . . ?
 C4 C3 C2 121.0(5) . . ?
 C4 C3 H3 119.5 . . ?
 C3 C4 H4 121.4 . . ?
 C3 C4 C5 117.3(5) . . ?
 C5 C4 H4 121.4 . . ?
 C4 C5 C6 121.5(4) . . ?
 C4 C5 C8 130.1(4) . . ?
 C6 C5 C8 108.4(4) . . ?
 C1 C6 C5 121.3(4) . . ?
 C1 C6 C7 130.8(4) . . ?
 C5 C6 C7 107.9(4) . . ?
 O1 C7 N1 124.8(4) . . ?
 O1 C7 C6 129.1(4) . . ?
 N1 C7 C6 106.1(3) . . ?
 O2 C8 N1 123.3(4) . . ?
 O2 C8 C5 129.9(4) . . ?
 N1 C8 C5 106.8(3) . . ?
 N1 C9 H9 107.3 . . ?
 N1 C9 C10 108.8(3) . . ?
 N1 C9 C20 114.1(3) . . ?
 C10 C9 H9 107.3 . . ?
 C20 C9 H9 107.3 . . ?
 C20 C9 C10 111.7(3) . . ?
 O3 C10 N2 125.1(4) . . ?
 O3 C10 C9 121.7(3) . . ?
 N2 C10 C9 113.1(3) . . ?
 N2 C11 C16 115.0(4) . . ?
 C12 C11 N2 124.5(4) . . ?
 C12 C11 C16 120.5(4) . . ?
 C11 C12 H12 120.1 . . ?
 C11 C12 C13 119.7(5) . . ?
 C13 C12 H12 120.1 . . ?
 C12 C13 H13 119.3 . . ?
 C14 C13 C12 121.4(6) . . ?
 C14 C13 H13 119.3 . . ?
 C13 C14 H14 119.9 . . ?
 C13 C14 C15 120.3(5) . . ?
 C15 C14 H14 119.9 . . ?
 C14 C15 C16 119.0(5) . . ?
 C19 C15 C14 123.5(5) . . ?
 C19 C15 C16 117.4(6) . . ?
 N3 C16 C11 118.3(4) . . ?
 N3 C16 C15 122.6(4) . . ?
 C11 C16 C15 119.1(5) . . ?
 N3 C17 H17 118.9 . . ?
 N3 C17 C18 122.2(6) . . ?
 C18 C17 H17 118.9 . . ?
 C17 C18 H18 119.7 . . ?
 C19 C18 C17 120.6(6) . . ?
 C19 C18 H18 119.7 . . ?
 C15 C19 H19 120.4 . . ?
 C18 C19 C15 119.2(6) . . ?
 C18 C19 H19 120.4 . . ?
 C9 C20 H20 108.8 . . ?
 C9 C20 C21 112.4(3) . . ?
 C21 C20 H20 108.8 . . ?
 C31 C20 C9 106.9(3) . . ?
 C31 C20 H20 108.8 . . ?
 C31 C20 C21 111.2(3) . . ?
 C22 C21 C20 122.3(4) . . ?
 C22 C21 C26 116.7(4) . . ?
 C26 C21 C20 121.1(4) . . ?
 C21 C22 H22 119.2 . . ?
 C23 C22 C21 121.6(4) . . ?
 C23 C22 H22 119.2 . . ?
 C22 C23 H23 118.9 . . ?
 C22 C23 C24 122.3(5) . . ?
 C24 C23 H23 118.9 . . ?
 C23 C24 C27 123.1(5) . . ?
 C25 C24 C23 115.4(4) . . ?
 C25 C24 C27 121.5(5) . . ?
 C24 C25 H25 118.8 . . ?
 C24 C25 C26 122.3(5) . . ?
 C26 C25 H25 118.8 . . ?
 C21 C26 C25 121.6(4) . . ?
 C21 C26 H26 119.2 . . ?
 C25 C26 H26 119.2 . . ?
 C24 C27 C28 106.7(6) . . ?
 C24 C27 C29A 110.3(6) . . ?
 C28 C27 C29A 135.5(7) . . ?
 C29 C27 C24 109.6(6) . . ?
 C29 C27 C28 103.1(8) . . ?
 C29 C27 C30 121.7(10) . . ?
 C29 C27 C30A 135.9(12) . . ?
 C29 C27 C29A 41.0(7) . . ?
 C30 C27 C24 112.1(10) . . ?
 C30 C27 C28 101.9(12) . . ?
 C30 C27 C30A 16.7(17) . . ?
 C30 C27 C29A 86.5(10) . . ?
 C30A C27 C24 107.2(11) . . ?
 C30A C27 C28 88.6(13) . . ?
 C30A C27 C29A 103.1(12) . . ?
 C28A C27 C24 117.1(7) . . ?
 C28A C27 C28 39.0(7) . . ?
 C28A C27 C29 64.1(9) . . ?
 C28A C27 C30 123.5(13) . . ?
 C28A C27 C30A 117.5(15) . . ?
 C28A C27 C29A 100.4(9) . . ?
 C27 C28 H28A 109.5 . . ?
 C27 C28 H28B 109.5 . . ?
 C27 C28 H28C 109.5 . . ?
 C27 C29 H29A 109.5 . . ?
 C27 C29 H29B 109.5 . . ?
 C27 C29 H29C 109.5 . . ?
 C27 C30 H30A 109.5 . . ?
 C27 C30 H30B 109.5 . . ?
 C27 C30 H30C 109.5 . . ?
 O4 C31 O5 122.7(4) . . ?
 O4 C31 C20 124.2(3) . . ?
 O5 C31 C20 113.1(3) . . ?
 O5 C32 H32A 110.2 . . ?
 O5 C32 H32B 110.2 . . ?
 O5 C32 C33 107.7(4) . . ?
 H32A C32 H32B 108.5 . . ?
 C33 C32 H32A 110.2 . . ?
 C33 C32 H32B 110.2 . . ?
 C32 C33 H33A 109.5 . . ?
 C32 C33 H33B 109.5 . . ?
 C32 C33 H33C 109.5 . . ?
 H33A C33 H33B 109.5 . . ?
 H33A C33 H33C 109.5 . . ?
 H33B C33 H33C 109.5 . . ?
 C27 C30A H30D 109.5 . . ?
 C27 C30A H30E 109.5 . . ?
 C27 C30A H30F 109.5 . . ?
 H30D C30A H30E 109.5 . . ?
 H30D C30A H30F 109.5 . . ?
 H30E C30A H30F 109.5 . . ?
 C27 C28A H28D 109.5 . . ?
 C27 C28A H28E 109.5 . . ?
 C27 C28A H28F 109.5 . . ?
 H28D C28A H28E 109.5 . . ?
 H28D C28A H28F 109.5 . . ?
 H28E C28A H28F 109.5 . . ?
 C27 C29A H29D 109.5 . . ?
 C27 C29A H29E 109.5 . . ?
 C27 C29A H29F 109.5 . . ?
 H29D C29A H29E 109.5 . . ?
 H29D C29A H29F 109.5 . . ?
 H29E C29A H29F 109.5 . . ?

loop_
  _geom_torsion_atom_site_label_1
  _geom_torsion_atom_site_label_2
  _geom_torsion_atom_site_label_3
  _geom_torsion_atom_site_label_4
  _geom_torsion
  _geom_torsion_site_symmetry_1
  _geom_torsion_site_symmetry_2
  _geom_torsion_site_symmetry_3
  _geom_torsion_site_symmetry_4
  _geom_torsion_publ_flag
 N1 C9 C10 O3 100.6(4) . . . . ?
 N1 C9 C10 N2 -76.9(4) . . . . ?
 N1 C9 C20 C21 54.4(4) . . . . ?
 N1 C9 C20 C31 176.6(3) . . . . ?
 N2 C11 C12 C13 179.1(5) . . . . ?
 N2 C11 C16 N3 1.1(6) . . . . ?
 N2 C11 C16 C15 -178.3(4) . . . . ?
 N3 C17 C18 C19 -1.4(10) . . . . ?
 C1 C2 C3 C4 -0.2(8) . . . . ?
 C1 C6 C7 O1 -1.9(7) . . . . ?
 C1 C6 C7 N1 178.7(4) . . . . ?
 C2 C1 C6 C5 1.5(6) . . . . ?
 C2 C1 C6 C7 -178.6(4) . . . . ?
 C2 C3 C4 C5 1.4(7) . . . . ?
 C3 C4 C5 C6 -1.1(6) . . . . ?
 C3 C4 C5 C8 -179.6(4) . . . . ?
 C4 C5 C6 C1 -0.3(6) . . . . ?
 C4 C5 C6 C7 179.7(4) . . . . ?
 C4 C5 C8 O2 3.6(8) . . . . ?
 C4 C5 C8 N1 -177.5(4) . . . . ?
 C5 C6 C7 O1 178.1(4) . . . . ?
 C5 C6 C7 N1 -1.4(4) . . . . ?
 C6 C1 C2 C3 -1.2(7) . . . . ?
 C6 C5 C8 O2 -175.0(4) . . . . ?
 C6 C5 C8 N1 3.8(4) . . . . ?
 C7 N1 C8 O2 174.1(4) . . . . ?
 C7 N1 C8 C5 -4.8(4) . . . . ?
 C7 N1 C9 C10 -73.5(4) . . . . ?
 C7 N1 C9 C20 51.9(5) . . . . ?
 C8 N1 C7 O1 -175.6(4) . . . . ?
 C8 N1 C7 C6 3.9(4) . . . . ?
 C8 N1 C9 C10 97.0(4) . . . . ?
 C8 N1 C9 C20 -137.6(3) . . . . ?
 C8 C5 C6 C1 178.5(4) . . . . ?
 C8 C5 C6 C7 -1.5(4) . . . . ?
 C9 N1 C7 O1 -4.3(6) . . . . ?
 C9 N1 C7 C6 175.2(3) . . . . ?
 C9 N1 C8 O2 2.2(6) . . . . ?
 C9 N1 C8 C5 -176.7(3) . . . . ?
 C9 C20 C21 C22 79.3(5) . . . . ?
 C9 C20 C21 C26 -100.9(4) . . . . ?
 C9 C20 C31 O4 -11.6(5) . . . . ?
 C9 C20 C31 O5 169.0(3) . . . . ?
 C10 N2 C11 C12 -14.5(7) . . . . ?
 C10 N2 C11 C16 164.8(4) . . . . ?
 C10 C9 C20 C21 178.2(3) . . . . ?
 C10 C9 C20 C31 -59.5(4) . . . . ?
 C11 N2 C10 O3 6.8(8) . . . . ?
 C11 N2 C10 C9 -175.9(4) . . . . ?
 C11 C12 C13 C14 -1.3(9) . . . . ?
 C12 C11 C16 N3 -179.5(4) . . . . ?
 C12 C11 C16 C15 1.0(7) . . . . ?
 C12 C13 C14 C15 1.8(9) . . . . ?
 C13 C14 C15 C16 -0.9(8) . . . . ?
 C13 C14 C15 C19 -179.8(6) . . . . ?
 C14 C15 C16 N3 -180.0(5) . . . . ?
 C14 C15 C16 C11 -0.5(7) . . . . ?
 C14 C15 C19 C18 179.4(6) . . . . ?
 C16 N3 C17 C18 0.9(8) . . . . ?
 C16 C11 C12 C13 -0.2(7) . . . . ?
 C16 C15 C19 C18 0.5(8) . . . . ?
 C17 N3 C16 C11 -179.2(5) . . . . ?
 C17 N3 C16 C15 0.3(7) . . . . ?
 C17 C18 C19 C15 0.6(10) . . . . ?
 C19 C15 C16 N3 -1.0(7) . . . . ?
 C19 C15 C16 C11 178.4(5) . . . . ?
 C20 C9 C10 O3 -26.3(6) . . . . ?
 C20 C9 C10 N2 156.3(3) . . . . ?
 C20 C21 C22 C23 179.3(4) . . . . ?
 C20 C21 C26 C25 -178.5(4) . . . . ?
 C21 C20 C31 O4 111.4(4) . . . . ?
 C21 C20 C31 O5 -68.1(4) . . . . ?
 C21 C22 C23 C24 -0.7(8) . . . . ?
 C22 C21 C26 C25 1.4(7) . . . . ?
 C22 C23 C24 C25 1.0(7) . . . . ?
 C22 C23 C24 C27 179.5(5) . . . . ?
 C23 C24 C25 C26 -0.1(7) . . . . ?
 C23 C24 C27 C28 11.6(8) . . . . ?
 C23 C24 C27 C29 122.6(9) . . . . ?
 C23 C24 C27 C30 -99.1(12) . . . . ?
 C23 C24 C27 C30A -82.2(14) . . . . ?
 C23 C24 C27 C28A 52.3(12) . . . . ?
 C23 C24 C27 C29A 166.3(7) . . . . ?
 C24 C25 C26 C21 -1.1(8) . . . . ?
 C25 C24 C27 C28 -170.0(7) . . . . ?
 C25 C24 C27 C29 -59.0(10) . . . . ?
 C25 C24 C27 C30 79.2(12) . . . . ?
 C25 C24 C27 C30A 96.2(14) . . . . ?
 C25 C24 C27 C28A -129.3(11) . . . . ?
 C25 C24 C27 C29A -15.3(9) . . . . ?
 C26 C21 C22 C23 -0.5(7) . . . . ?
 C27 C24 C25 C26 -178.6(5) . . . . ?
 C31 O5 C32 C33 -177.3(4) . . . . ?
 C31 C20 C21 C22 -40.4(5) . . . . ?
 C31 C20 C21 C26 139.4(4) . . . . ?
 C32 O5 C31 O4 -2.0(6) . . . . ?
 C32 O5 C31 C20 177.5(3) . . . . ?
