# Supplementary material for: Stereoselective alkoxycarbonylation of unactivated C(sp3)–H bonds with alkyl chloroformates via Pd(II)/Pd(IV) catalysis
Source: Nat Commun. 2016 Sep 28;7:12901. doi: 10.1038/ncomms12901 (PMC5052708; doi:10.1038/ncomms12901)
Supplement: Supplementary Data 6 — X-ray CIF file for compound 6a (CCDC 1475241) [file ncomms12901-s7.cif]

data_160309_lg4_14_1
_audit_creation_date              2016-03-09
_audit_creation_method
;
Olex2 1.2
(compiled 2014.03.20 svn.r2914 for OlexSys, GUI svn.r4816)
;
_publ_contact_author_address      ?
_publ_contact_author_email        ?
_publ_contact_author_name         ''
_publ_contact_author_phone        ?
_publ_section_references
;
Dolomanov, O.V., Bourhis, L.J., Gildea, R.J, Howard, J.A.K. & Puschmann, H.
 (2009), J. Appl. Cryst. 42, 339-341.

Sheldrick, G.M. (2008). Acta Cryst. A64, 112-122.
;
_chemical_name_common             ?
_chemical_name_systematic
;
 ? 
;
_chemical_formula_moiety          'C22 H17 N3 O5'
_chemical_formula_sum             'C22 H17 N3 O5'
_chemical_formula_weight          403.39
_chemical_absolute_configuration  unk
_chemical_melting_point           ?
_chemical_oxdiff_formula          'c10 h10 n2 o2'
loop_
  _atom_type_symbol
  _atom_type_description
  _atom_type_scat_dispersion_real
  _atom_type_scat_dispersion_imag
  _atom_type_scat_source
 'C' 'C' 0.0033 0.0016 'International Tables Vol C Tables 4.2.6.8 and 6.1.1.4'
 'H' 'H' 0.0000 0.0000 'International Tables Vol C Tables 4.2.6.8 and 6.1.1.4'
 'N' 'N' 0.0061 0.0033 'International Tables Vol C Tables 4.2.6.8 and 6.1.1.4'
 'O' 'O' 0.0106 0.0060 'International Tables Vol C Tables 4.2.6.8 and 6.1.1.4'

_space_group_crystal_system       'orthorhombic'
_space_group_IT_number            19
_space_group_name_H-M_alt         'P 21 21 21'
_space_group_name_Hall            'P 2ac 2ab'
loop_
  _space_group_symop_id
  _space_group_symop_operation_xyz
 1 'x, y, z'
 2 '-x+1/2, -y, z+1/2'
 3 'x+1/2, -y+1/2, -z'
 4 '-x, y+1/2, -z+1/2'

_cell_length_a                    10.4773(6)
_cell_length_b                    11.3275(6)
_cell_length_c                    15.9059(8)
_cell_angle_alpha                 90.00
_cell_angle_beta                  90.00
_cell_angle_gamma                 90.00
_cell_volume                      1887.74(17)
_cell_formula_units_Z             4
_cell_measurement_reflns_used     3257
_cell_measurement_temperature     293(2)
_cell_measurement_theta_max       29.4351
_cell_measurement_theta_min       2.9358
_exptl_absorpt_coefficient_mu     0.103
_exptl_absorpt_correction_T_max   1.00000
_exptl_absorpt_correction_T_min   0.98306
_exptl_absorpt_correction_type    multi-scan
_exptl_absorpt_process_details
;
CrysAlisPro, Agilent Technologies,
Version 1.171.35.11 (release 16-05-2011 CrysAlis171 .NET)
(compiled May 16 2011,17:55:39)
Empirical absorption correction using spherical harmonics,
 implemented in SCALE3 ABSPACK scaling algorithm.
;
_exptl_crystal_colour             colourless
_exptl_crystal_colour_primary     colourless
_exptl_crystal_density_diffrn     1.419
_exptl_crystal_density_meas       ?
_exptl_crystal_density_method     'not measured'
_exptl_crystal_description        block
_exptl_crystal_F_000              840
_exptl_crystal_size_max           0.48
_exptl_crystal_size_mid           0.4
_exptl_crystal_size_min           0.36
_exptl_special_details
;
 ? 
;
_diffrn_reflns_av_R_equivalents   0.0375
_diffrn_reflns_av_unetI/netI      0.0247
_diffrn_reflns_limit_h_max        12
_diffrn_reflns_limit_h_min        -12
_diffrn_reflns_limit_k_max        13
_diffrn_reflns_limit_k_min        -13
_diffrn_reflns_limit_l_max        19
_diffrn_reflns_limit_l_min        -16
_diffrn_reflns_number             12234
_diffrn_reflns_theta_full         25.35
_diffrn_reflns_theta_max          25.35
_diffrn_reflns_theta_min          2.94
_diffrn_ambient_temperature       293.15
_diffrn_detector_area_resol_mean  10.3592
_diffrn_measured_fraction_theta_full 0.997
_diffrn_measured_fraction_theta_max 0.997
_diffrn_measurement_device_type   'Xcalibur, Atlas, Gemini ultra'
_diffrn_measurement_method        '\w scans'
_diffrn_orient_matrix_UB_11       -0.0083201000
_diffrn_orient_matrix_UB_12       0.0608242000
_diffrn_orient_matrix_UB_13       -0.0091183000
_diffrn_orient_matrix_UB_21       0.0262222000
_diffrn_orient_matrix_UB_22       0.0147873000
_diffrn_orient_matrix_UB_23       0.0397473000
_diffrn_orient_matrix_UB_31       0.0618268000
_diffrn_orient_matrix_UB_32       0.0019193000
_diffrn_orient_matrix_UB_33       -0.0180750000
_diffrn_radiation_monochromator   graphite
_diffrn_radiation_type            MoK\a
_diffrn_radiation_wavelength      0.71073
_diffrn_source                    'Enhance (Mo) X-ray Source'
_diffrn_standards_decay_%         ?
_diffrn_standards_interval_count  ?
_diffrn_standards_interval_time   ?
_diffrn_standards_number          ?
_reflns_number_gt                 1668
_reflns_number_total              1980
_reflns_odcompleteness_completeness 99.64
_reflns_odcompleteness_iscentric  1
_reflns_odcompleteness_theta      26.32
_reflns_threshold_expression      >2sigma(I)
_computing_cell_refinement
;
CrysAlisPro, Agilent Technologies,
Version 1.171.35.11 (release 16-05-2011 CrysAlis171 .NET)
(compiled May 16 2011,17:55:39)
;
_computing_data_collection
;
CrysAlisPro, Agilent Technologies,
Version 1.171.35.11 (release 16-05-2011 CrysAlis171 .NET)
(compiled May 16 2011,17:55:39)
;
_computing_data_reduction
;
CrysAlisPro, Agilent Technologies,
Version 1.171.35.11 (release 16-05-2011 CrysAlis171 .NET)
(compiled May 16 2011,17:55:39)
;
_computing_molecular_graphics     'Olex2 (Dolomanov et al., 2009)'
_computing_publication_material   'Olex2 (Dolomanov et al., 2009)'
_computing_structure_refinement   'ShelXL (Sheldrick, 2008)'
_computing_structure_solution     'ShelXS (Sheldrick, 2008)'
_refine_diff_density_max          0.121
_refine_diff_density_min          -0.166
_refine_diff_density_rms          0.033
_refine_ls_abs_structure_details  'Flack H D (1983), Acta Cryst. A39, 876-881'
_refine_ls_abs_structure_Flack    0.6(14)
_refine_ls_extinction_coef        ?
_refine_ls_extinction_method      none
_refine_ls_goodness_of_fit_ref    1.050
_refine_ls_hydrogen_treatment     constr
_refine_ls_matrix_type            full
_refine_ls_number_parameters      272
_refine_ls_number_reflns          1980
_refine_ls_number_restraints      0
_refine_ls_R_factor_all           0.0441
_refine_ls_R_factor_gt            0.0337
_refine_ls_restrained_S_all       1.050
_refine_ls_shift/su_max           0.000
_refine_ls_shift/su_mean          0.000
_refine_ls_structure_factor_coef  Fsqd
_refine_ls_weighting_details
'calc w=1/[\s^2^(Fo^2^)+(0.0491P)^2^+0.0725P] where P=(Fo^2^+2Fc^2^)/3'
_refine_ls_weighting_scheme       calc
_refine_ls_wR_factor_gt           0.0790
_refine_ls_wR_factor_ref          0.0847
_refine_special_details
;
 Refinement of F^2^ against ALL reflections.  The weighted R-factor wR and 
 goodness of fit S are based on F^2^, conventional R-factors R are based 
 on F, with F set to zero for negative F^2^. The threshold expression of 
 F^2^ > 2sigma(F^2^) is used only for calculating R-factors(gt) etc. and is 
 not relevant to the choice of reflections for refinement.  R-factors based 
 on F^2^ are statistically about twice as large as those based on F, and R- 
 factors based on ALL data will be even larger. 
;
_olex2_refinement_description
;
1. Fixed Uiso
 At 1.2 times of:
  All C(H) groups, All C(H,H) groups, All N(H) groups
 At 1.5 times of:
  All C(H,H,H) groups
2.a Ternary CH refined with riding coordinates:
 C9(H9)
2.b Secondary CH2 refined with riding coordinates:
 C20(H20A,H20B)
2.c Aromatic/amide H refined with riding coordinates:
 N2(H2), C2(H2A), C3(H3), C4(H4), C5(H5), C12(H12), C13(H13), C14(H14),
 C17(H17), C18(H18), C19(H19)
2.d Idealised Me refined as rotating group:
 C22(H22A,H22B,H22C)
;
_atom_sites_solution_hydrogens    geom
_atom_sites_solution_primary      direct
_atom_sites_solution_secondary    difmap
loop_
  _atom_site_label
  _atom_site_type_symbol
  _atom_site_fract_x
  _atom_site_fract_y
  _atom_site_fract_z
  _atom_site_U_iso_or_equiv
  _atom_site_adp_type
  _atom_site_occupancy
  _atom_site_calc_flag
  _atom_site_disorder_assembly
  _atom_site_disorder_group
  _atom_site_refinement_flags_posn
 O1 O 0.6740(2) 0.94369(17) -0.03966(12) 0.0634(5) Uani 1 d . . .
 O2 O 0.39250(19) 0.71164(17) 0.10315(11) 0.0587(5) Uani 1 d . . .
 O3 O 0.69252(17) 0.65170(16) 0.07771(10) 0.0510(4) Uani 1 d . . .
 O4 O 0.5637(2) 0.61511(19) -0.20654(11) 0.0673(6) Uani 1 d . . .
 O5 O 0.3918(2) 0.50708(18) -0.17838(11) 0.0624(5) Uani 1 d . . .
 N1 N 0.5305(2) 0.80885(17) 0.01320(11) 0.0415(5) Uani 1 d . . .
 N2 N 0.68272(19) 0.52584(18) -0.03275(12) 0.0447(5) Uani 1 d . . .
 H2 H 0.6503 0.5187 -0.0822 0.054 Uiso 1 calc . . R
 N3 N 0.70700(19) 0.34991(18) -0.14011(12) 0.0456(5) Uani 1 d . . .
 C1 C 0.5604(2) 0.9772(2) 0.09179(15) 0.0442(6) Uani 1 d . . .
 C2 C 0.6004(3) 1.0840(3) 0.12393(18) 0.0586(7) Uani 1 d . . .
 H2A H 0.6588 1.1311 0.0953 0.070 Uiso 1 calc . . R
 C3 C 0.5500(3) 1.1181(3) 0.20063(19) 0.0678(9) Uani 1 d . . .
 H3 H 0.5770 1.1885 0.2249 0.081 Uiso 1 calc . . R
 C4 C 0.4606(3) 1.0500(3) 0.24197(18) 0.0660(9) Uani 1 d . . .
 H4 H 0.4278 1.0758 0.2931 0.079 Uiso 1 calc . . R
 C5 C 0.4192(3) 0.9446(3) 0.20869(15) 0.0547(7) Uani 1 d . . .
 H5 H 0.3576 0.8993 0.2358 0.066 Uiso 1 calc . . R
 C6 C 0.4723(2) 0.9083(2) 0.13354(14) 0.0423(6) Uani 1 d . . .
 C7 C 0.4555(2) 0.7968(2) 0.08589(14) 0.0423(6) Uani 1 d . . .
 C8 C 0.5996(2) 0.9148(2) 0.01409(15) 0.0430(6) Uani 1 d . . .
 C9 C 0.5647(2) 0.7112(2) -0.04120(13) 0.0392(6) Uani 1 d . . .
 H9 H 0.6148 0.7438 -0.0878 0.047 Uiso 1 calc . . R
 C10 C 0.6528(2) 0.6268(2) 0.00812(13) 0.0376(5) Uani 1 d . . .
 C11 C 0.7589(2) 0.4311(2) -0.00634(14) 0.0401(6) Uani 1 d . . .
 C12 C 0.8210(3) 0.4234(2) 0.06959(15) 0.0524(7) Uani 1 d . . .
 H12 H 0.8122 0.4830 0.1094 0.063 Uiso 1 calc . . R
 C13 C 0.8982(3) 0.3242(3) 0.08662(18) 0.0623(8) Uani 1 d . . .
 H13 H 0.9407 0.3198 0.1379 0.075 Uiso 1 calc . . R
 C14 C 0.9122(3) 0.2354(3) 0.03059(17) 0.0602(7) Uani 1 d . . .
 H14 H 0.9637 0.1711 0.0437 0.072 Uiso 1 calc . . R
 C15 C 0.8491(2) 0.2399(2) -0.04777(16) 0.0468(6) Uani 1 d . . .
 C16 C 0.7714(2) 0.3384(2) -0.06599(14) 0.0391(5) Uani 1 d . . .
 C17 C 0.7231(3) 0.2660(2) -0.19631(17) 0.0548(7) Uani 1 d . . .
 H17 H 0.6806 0.2737 -0.2474 0.066 Uiso 1 calc . . R
 C18 C 0.7990(3) 0.1666(2) -0.18471(19) 0.0587(8) Uani 1 d . . .
 H18 H 0.8075 0.1107 -0.2272 0.070 Uiso 1 calc . . R
 C19 C 0.8604(3) 0.1525(2) -0.11029(19) 0.0581(7) Uani 1 d . . .
 H19 H 0.9097 0.0856 -0.1006 0.070 Uiso 1 calc . . R
 C20 C 0.4469(2) 0.6511(2) -0.07946(14) 0.0467(6) Uani 1 d . . .
 H20A H 0.4142 0.5934 -0.0399 0.056 Uiso 1 calc . . R
 H20B H 0.3810 0.7099 -0.0884 0.056 Uiso 1 calc . . R
 C21 C 0.4756(3) 0.5908(2) -0.16148(15) 0.0464(6) Uani 1 d . . .
 C22 C 0.4117(3) 0.4395(3) -0.25483(18) 0.0742(9) Uani 1 d . . .
 H22A H 0.4005 0.4899 -0.3028 0.111 Uiso 1 calc . . GR
 H22B H 0.3511 0.3760 -0.2572 0.111 Uiso 1 calc . . GR
 H22C H 0.4967 0.4078 -0.2551 0.111 Uiso 1 calc . . GR

loop_
  _atom_site_aniso_label
  _atom_site_aniso_U_11
  _atom_site_aniso_U_22
  _atom_site_aniso_U_33
  _atom_site_aniso_U_23
  _atom_site_aniso_U_13
  _atom_site_aniso_U_12
 O1 0.0736(13) 0.0505(11) 0.0661(12) 0.0018(9) 0.0235(11) -0.0040(10)
 O2 0.0683(12) 0.0584(12) 0.0493(10) -0.0040(9) 0.0092(9) -0.0107(11)
 O3 0.0628(11) 0.0525(10) 0.0377(9) -0.0084(8) -0.0066(8) 0.0047(10)
 O4 0.0812(14) 0.0810(15) 0.0396(9) -0.0074(10) 0.0058(10) -0.0052(13)
 O5 0.0726(12) 0.0620(13) 0.0525(10) -0.0166(10) -0.0052(9) -0.0039(11)
 N1 0.0511(11) 0.0362(11) 0.0373(10) -0.0044(9) 0.0064(9) 0.0033(10)
 N2 0.0514(12) 0.0449(12) 0.0379(10) -0.0093(9) -0.0088(9) 0.0122(11)
 N3 0.0444(11) 0.0443(12) 0.0482(11) -0.0102(10) -0.0040(9) -0.0011(10)
 C1 0.0484(14) 0.0380(13) 0.0462(13) -0.0035(11) -0.0060(11) 0.0123(12)
 C2 0.0639(17) 0.0442(15) 0.0676(18) -0.0092(14) -0.0073(14) 0.0088(14)
 C3 0.086(2) 0.0507(18) 0.0664(19) -0.0186(15) -0.0169(17) 0.0149(18)
 C4 0.086(2) 0.0640(19) 0.0482(16) -0.0165(15) -0.0101(16) 0.0324(19)
 C5 0.0630(18) 0.0615(17) 0.0394(13) -0.0017(13) -0.0007(12) 0.0218(15)
 C6 0.0471(14) 0.0436(14) 0.0362(12) -0.0031(11) -0.0049(11) 0.0131(12)
 C7 0.0463(14) 0.0438(14) 0.0366(12) 0.0004(11) -0.0005(11) 0.0029(13)
 C8 0.0491(14) 0.0380(13) 0.0418(13) 0.0007(11) 0.0001(12) 0.0069(12)
 C9 0.0491(14) 0.0359(13) 0.0326(11) -0.0028(10) 0.0049(10) 0.0039(11)
 C10 0.0404(12) 0.0375(13) 0.0349(12) -0.0024(10) 0.0054(10) -0.0026(11)
 C11 0.0384(12) 0.0397(13) 0.0423(12) 0.0017(11) -0.0009(10) 0.0030(11)
 C12 0.0578(16) 0.0547(16) 0.0447(14) -0.0021(12) -0.0056(12) 0.0054(14)
 C13 0.0703(19) 0.0646(19) 0.0521(15) 0.0103(15) -0.0113(13) 0.0146(16)
 C14 0.0639(17) 0.0509(16) 0.0658(18) 0.0106(15) -0.0058(14) 0.0158(15)
 C15 0.0452(14) 0.0393(14) 0.0560(15) 0.0024(12) 0.0054(12) 0.0002(12)
 C16 0.0360(12) 0.0364(13) 0.0449(13) 0.0011(10) 0.0021(10) -0.0016(11)
 C17 0.0539(15) 0.0530(16) 0.0573(15) -0.0181(14) -0.0068(13) 0.0001(14)
 C18 0.0546(16) 0.0502(16) 0.0713(19) -0.0238(14) 0.0065(15) -0.0032(15)
 C19 0.0541(15) 0.0387(15) 0.081(2) -0.0043(15) 0.0102(15) 0.0012(13)
 C20 0.0492(14) 0.0492(14) 0.0417(12) -0.0030(12) -0.0029(11) 0.0100(13)
 C21 0.0553(16) 0.0455(15) 0.0385(12) 0.0010(12) -0.0110(12) 0.0106(13)
 C22 0.092(2) 0.069(2) 0.0616(18) -0.0282(16) -0.0092(17) 0.0085(19)

_geom_special_details
;
 All esds (except the esd in the dihedral angle between two l.s. planes) 
 are estimated using the full covariance matrix.  The cell esds are taken 
 into account individually in the estimation of esds in distances, angles 
 and torsion angles; correlations between esds in cell parameters are only 
 used when they are defined by crystal symmetry.  An approximate (isotropic) 
 treatment of cell esds is used for estimating esds involving l.s. planes. 
;
loop_
  _geom_bond_atom_site_label_1
  _geom_bond_atom_site_label_2
  _geom_bond_distance
  _geom_bond_site_symmetry_2
  _geom_bond_publ_flag
 O1 C8 1.202(3) . ?
 O2 C7 1.200(3) . ?
 O3 C10 1.216(2) . ?
 O4 C21 1.200(3) . ?
 O5 C21 1.320(3) . ?
 O5 C22 1.452(3) . ?
 N1 C7 1.405(3) . ?
 N1 C8 1.402(3) . ?
 N1 C9 1.449(3) . ?
 N2 H2 0.8600 . ?
 N2 C10 1.353(3) . ?
 N2 C11 1.402(3) . ?
 N3 C16 1.365(3) . ?
 N3 C17 1.316(3) . ?
 C1 C2 1.379(4) . ?
 C1 C6 1.379(3) . ?
 C1 C8 1.482(3) . ?
 C2 H2A 0.9300 . ?
 C2 C3 1.385(4) . ?
 C3 H3 0.9300 . ?
 C3 C4 1.380(4) . ?
 C4 H4 0.9300 . ?
 C4 C5 1.377(4) . ?
 C5 H5 0.9300 . ?
 C5 C6 1.381(3) . ?
 C6 C7 1.484(3) . ?
 C9 H9 0.9800 . ?
 C9 C10 1.543(3) . ?
 C9 C20 1.535(3) . ?
 C11 C12 1.375(3) . ?
 C11 C16 1.421(3) . ?
 C12 H12 0.9300 . ?
 C12 C13 1.410(4) . ?
 C13 H13 0.9300 . ?
 C13 C14 1.352(4) . ?
 C14 H14 0.9300 . ?
 C14 C15 1.412(4) . ?
 C15 C16 1.411(3) . ?
 C15 C19 1.408(4) . ?
 C17 H17 0.9300 . ?
 C17 C18 1.391(4) . ?
 C18 H18 0.9300 . ?
 C18 C19 1.357(4) . ?
 C19 H19 0.9300 . ?
 C20 H20A 0.9700 . ?
 C20 H20B 0.9700 . ?
 C20 C21 1.503(3) . ?
 C22 H22A 0.9600 . ?
 C22 H22B 0.9600 . ?
 C22 H22C 0.9600 . ?

loop_
  _geom_angle_atom_site_label_1
  _geom_angle_atom_site_label_2
  _geom_angle_atom_site_label_3
  _geom_angle
  _geom_angle_site_symmetry_1
  _geom_angle_site_symmetry_3
  _geom_angle_publ_flag
 C21 O5 C22 117.0(2) . . ?
 C7 N1 C9 123.7(2) . . ?
 C8 N1 C7 111.36(19) . . ?
 C8 N1 C9 122.10(18) . . ?
 C10 N2 H2 115.3 . . ?
 C10 N2 C11 129.46(19) . . ?
 C11 N2 H2 115.3 . . ?
 C17 N3 C16 117.1(2) . . ?
 C2 C1 C6 121.4(2) . . ?
 C2 C1 C8 130.1(3) . . ?
 C6 C1 C8 108.5(2) . . ?
 C1 C2 H2A 121.4 . . ?
 C1 C2 C3 117.1(3) . . ?
 C3 C2 H2A 121.4 . . ?
 C2 C3 H3 119.2 . . ?
 C4 C3 C2 121.5(3) . . ?
 C4 C3 H3 119.2 . . ?
 C3 C4 H4 119.5 . . ?
 C5 C4 C3 121.0(3) . . ?
 C5 C4 H4 119.5 . . ?
 C4 C5 H5 121.2 . . ?
 C4 C5 C6 117.6(3) . . ?
 C6 C5 H5 121.2 . . ?
 C1 C6 C5 121.3(2) . . ?
 C1 C6 C7 108.4(2) . . ?
 C5 C6 C7 130.3(3) . . ?
 O2 C7 N1 125.0(2) . . ?
 O2 C7 C6 129.3(2) . . ?
 N1 C7 C6 105.7(2) . . ?
 O1 C8 N1 124.1(2) . . ?
 O1 C8 C1 130.0(2) . . ?
 N1 C8 C1 105.9(2) . . ?
 N1 C9 H9 107.3 . . ?
 N1 C9 C10 108.49(18) . . ?
 N1 C9 C20 112.11(19) . . ?
 C10 C9 H9 107.3 . . ?
 C20 C9 H9 107.3 . . ?
 C20 C9 C10 114.05(19) . . ?
 O3 C10 N2 123.7(2) . . ?
 O3 C10 C9 121.6(2) . . ?
 N2 C10 C9 114.73(18) . . ?
 N2 C11 C16 114.71(19) . . ?
 C12 C11 N2 125.6(2) . . ?
 C12 C11 C16 119.7(2) . . ?
 C11 C12 H12 120.3 . . ?
 C11 C12 C13 119.4(3) . . ?
 C13 C12 H12 120.3 . . ?
 C12 C13 H13 119.1 . . ?
 C14 C13 C12 121.9(3) . . ?
 C14 C13 H13 119.1 . . ?
 C13 C14 H14 119.9 . . ?
 C13 C14 C15 120.3(2) . . ?
 C15 C14 H14 119.9 . . ?
 C16 C15 C14 118.7(2) . . ?
 C19 C15 C14 124.0(2) . . ?
 C19 C15 C16 117.3(2) . . ?
 N3 C16 C11 117.4(2) . . ?
 N3 C16 C15 122.6(2) . . ?
 C15 C16 C11 120.0(2) . . ?
 N3 C17 H17 117.7 . . ?
 N3 C17 C18 124.6(2) . . ?
 C18 C17 H17 117.7 . . ?
 C17 C18 H18 120.6 . . ?
 C19 C18 C17 118.8(2) . . ?
 C19 C18 H18 120.6 . . ?
 C15 C19 H19 120.2 . . ?
 C18 C19 C15 119.6(3) . . ?
 C18 C19 H19 120.2 . . ?
 C9 C20 H20A 109.1 . . ?
 C9 C20 H20B 109.1 . . ?
 H20A C20 H20B 107.8 . . ?
 C21 C20 C9 112.6(2) . . ?
 C21 C20 H20A 109.1 . . ?
 C21 C20 H20B 109.1 . . ?
 O4 C21 O5 123.7(2) . . ?
 O4 C21 C20 124.6(3) . . ?
 O5 C21 C20 111.7(2) . . ?
 O5 C22 H22A 109.5 . . ?
 O5 C22 H22B 109.5 . . ?
 O5 C22 H22C 109.5 . . ?
 H22A C22 H22B 109.5 . . ?
 H22A C22 H22C 109.5 . . ?
 H22B C22 H22C 109.5 . . ?

loop_
  _geom_torsion_atom_site_label_1
  _geom_torsion_atom_site_label_2
  _geom_torsion_atom_site_label_3
  _geom_torsion_atom_site_label_4
  _geom_torsion
  _geom_torsion_site_symmetry_1
  _geom_torsion_site_symmetry_2
  _geom_torsion_site_symmetry_3
  _geom_torsion_site_symmetry_4
  _geom_torsion_publ_flag
 N1 C9 C10 O3 -6.8(3) . . . . ?
 N1 C9 C10 N2 174.20(19) . . . . ?
 N1 C9 C20 C21 154.2(2) . . . . ?
 N2 C11 C12 C13 -177.8(2) . . . . ?
 N2 C11 C16 N3 -1.5(3) . . . . ?
 N2 C11 C16 C15 177.9(2) . . . . ?
 N3 C17 C18 C19 0.9(4) . . . . ?
 C1 C2 C3 C4 -2.0(4) . . . . ?
 C1 C6 C7 O2 176.0(2) . . . . ?
 C1 C6 C7 N1 -3.9(3) . . . . ?
 C2 C1 C6 C5 1.0(4) . . . . ?
 C2 C1 C6 C7 -176.6(2) . . . . ?
 C2 C1 C8 O1 -1.3(5) . . . . ?
 C2 C1 C8 N1 178.9(2) . . . . ?
 C2 C3 C4 C5 0.7(4) . . . . ?
 C3 C4 C5 C6 1.4(4) . . . . ?
 C4 C5 C6 C1 -2.2(3) . . . . ?
 C4 C5 C6 C7 174.7(2) . . . . ?
 C5 C6 C7 O2 -1.3(4) . . . . ?
 C5 C6 C7 N1 178.9(2) . . . . ?
 C6 C1 C2 C3 1.1(4) . . . . ?
 C6 C1 C8 O1 -180.0(3) . . . . ?
 C6 C1 C8 N1 0.2(3) . . . . ?
 C7 N1 C8 O1 177.4(2) . . . . ?
 C7 N1 C8 C1 -2.8(3) . . . . ?
 C7 N1 C9 C10 -66.0(3) . . . . ?
 C7 N1 C9 C20 60.8(3) . . . . ?
 C8 N1 C7 O2 -175.8(2) . . . . ?
 C8 N1 C7 C6 4.1(2) . . . . ?
 C8 N1 C9 C10 93.4(2) . . . . ?
 C8 N1 C9 C20 -139.8(2) . . . . ?
 C8 C1 C2 C3 -177.4(3) . . . . ?
 C8 C1 C6 C5 179.8(2) . . . . ?
 C8 C1 C6 C7 2.3(3) . . . . ?
 C9 N1 C7 O2 -14.4(4) . . . . ?
 C9 N1 C7 C6 165.5(2) . . . . ?
 C9 N1 C8 O1 15.7(4) . . . . ?
 C9 N1 C8 C1 -164.5(2) . . . . ?
 C9 C20 C21 O4 -22.6(4) . . . . ?
 C9 C20 C21 O5 157.4(2) . . . . ?
 C10 N2 C11 C12 -0.5(4) . . . . ?
 C10 N2 C11 C16 -179.5(2) . . . . ?
 C10 C9 C20 C21 -82.0(3) . . . . ?
 C11 N2 C10 O3 1.4(4) . . . . ?
 C11 N2 C10 C9 -179.6(2) . . . . ?
 C11 C12 C13 C14 -0.6(4) . . . . ?
 C12 C11 C16 N3 179.5(2) . . . . ?
 C12 C11 C16 C15 -1.1(3) . . . . ?
 C12 C13 C14 C15 0.1(4) . . . . ?
 C13 C14 C15 C16 -0.2(4) . . . . ?
 C13 C14 C15 C19 178.7(3) . . . . ?
 C14 C15 C16 N3 180.0(2) . . . . ?
 C14 C15 C16 C11 0.6(3) . . . . ?
 C14 C15 C19 C18 -178.0(3) . . . . ?
 C16 N3 C17 C18 1.0(4) . . . . ?
 C16 C11 C12 C13 1.1(4) . . . . ?
 C16 C15 C19 C18 0.9(4) . . . . ?
 C17 N3 C16 C11 177.4(2) . . . . ?
 C17 N3 C16 C15 -2.0(3) . . . . ?
 C17 C18 C19 C15 -1.8(4) . . . . ?
 C19 C15 C16 N3 1.0(3) . . . . ?
 C19 C15 C16 C11 -178.3(2) . . . . ?
 C20 C9 C10 O3 -132.5(2) . . . . ?
 C20 C9 C10 N2 48.5(3) . . . . ?
 C22 O5 C21 O4 2.0(4) . . . . ?
 C22 O5 C21 C20 -178.0(2) . . . . ?
